# Supplementary material for: Evaluation of the ability of fatty acid metabolism signature to predict response to neoadjuvant chemoradiotherapy and prognosis of patients with locally advanced rectal cancer
Source: Front Immunol. 2022 Nov 24;13:1050721. doi: 10.3389/fimmu.2022.1050721 (PMC9729334; doi:10.3389/fimmu.2022.1050721)
Supplement: Supplementary file 3 [file Table_2.xlsx]

## Sheet: Sheet1
Supplementary Table2. Clinical characteristics of GSE56699, GSE87211 and the independent cohort
	GSE56699 cohort	GSE87211 cohort	FJCH cohort
No. of patients	72	203	82
Age
≤65	NA	128(63.1%)	65(79.2%)
>65	NA	74(36.4%)	17(20.7%%)
unknown	NA	1(0.5%)	0(0.0%)
Gender
Female	NA	61(30.0%)	31(37.8%)
Male	NA	142(70.0%)	51(62.1%)
unknown	NA	0(0.0%)	0(0.0%)
KRAS status
Mutation	NA	84(41.4%)	NA
WT	NA	109(53.7%)	NA
unknown	NA	10(4.9%)	NA
Response to neoadjuvant chemoradiotherapy
Non-pCR	62(86.1%)	NA	71(86.5%)
pCR	10(13.9%)	NA	11(13.4%)
