# Supplementary material for: Evaluation of the ability of fatty acid metabolism signature to predict response to neoadjuvant chemoradiotherapy and prognosis of patients with locally advanced rectal cancer
Source: Front Immunol. 2022 Nov 24;13:1050721. doi: 10.3389/fimmu.2022.1050721 (PMC9729334; doi:10.3389/fimmu.2022.1050721)
Supplement: Supplementary file 4 [file Table_3.xlsx]

## Sheet: Sheet1
Supplementary Table 3. The primer information
Gene	Sequence(5'-3')
β-actin-F	TGACGTGGACATCCGCAAAG
β-actin-R	CTGGAAGGTGGACAGCGAGG
CYP1B1-F	AACGTACCGGCCACTATCAC
CYP1B1-R	TCACCCATACAAGGCAGACG
DDC-F	ACAATCTCTTAGAAGTCGGTCCTA
DDC-R	ACTCCACTCCATTCAGAAGGT
ANO1-F	GACTACCACGAGGATGACAAG
ANO1-R	CATGGATTTTCACAAACCCGAC
DAPL1-F	ATGGCAAATGAAGTGCAAGACC
DAPL1-R	ATTCAGGGCATCCAGTGTCT
RIOK3-F	TGTCAGTCAGTCAGTAGAACCTA
RIOK3-R	GCTTCATTATCTGCTGTGATGTT
