# Supplementary material for: Evaluation of the ability of fatty acid metabolism signature to predict response to neoadjuvant chemoradiotherapy and prognosis of patients with locally advanced rectal cancer
Source: Front Immunol. 2022 Nov 24;13:1050721. doi: 10.3389/fimmu.2022.1050721 (PMC9729334; doi:10.3389/fimmu.2022.1050721)
Supplement: Supplementary file 5 [file Table_4.xlsx]

## Sheet: Sheet1
Supplementary Table4. clinicopathologic characteristics of patients
	Sensitive	Resistant	Overall	P.value
	(N=6)	(N=8)	(N=14)
Gender				0.687a
male	3 (50%)	6 (75.0%)	9 (64.3%)
female	3 (50%)	2 (25.0%)	5 (35.7%)
Age				0.814b
Mean (±SD)	52.5 (±8.60)	53.9 (±12.7)	53.3 (±10.8)
BMI				0.593b
Mean (±SD)	23.9 (±4.22)	22.8 (±2.78)	23.2 (±3.37)
Location				0.938a
Low	4 (66.7%)	4 (50.0%)	8 (57.1%)
Middle-high	2 (33.3%)	4 (50.0%)	6 (42.9%)
Clinical T stage				1a
T3	5 (83.3%)	6 (75.0%)	11 (78.6%)
T4	1 (16.7%)	2 (25.0%)	3 (21.4%)
Dose				-
5000	6 (100%)	8 (100%)	14 (100%)
Concurrent chemotherapy regimen				-
Capecitabine	6 (100%)	8 (100%)	14 (100%)
Chemotherapy regimen following nCRT				0.545a
Capecitabine + irinotecan	1 (16.7%)	2 (25.0%)	3 (21.4%)
Capecitabine + oxaliplatin	4 (66.7%)	3 (37.5%)	7 (50.0%)
NO	1 (16.7%)	3 (37.5%)	4 (28.6%)
Chemotherapy cycles following nCRT				1c
Median (Min, Max)	2.00 [0, 3.00]	1.50 [0, 6.00]	2.00 (0, 6.00)
TRG				-
0	-	-	6 (42.9%)
1	-	-	3 (21.4%)
2	-	-	3 (21.4%)
3	-	-	2 (14.3%)
A: Chi-sqiare test; b: Student t test; c: Wilcox test. NCRT: neoadjuvant chemoradiotherapy; TRG: tumour
