# Supplementary material for: Evaluation of the ability of fatty acid metabolism signature to predict response to neoadjuvant chemoradiotherapy and prognosis of patients with locally advanced rectal cancer
Source: Front Immunol. 2022 Nov 24;13:1050721. doi: 10.3389/fimmu.2022.1050721 (PMC9729334; doi:10.3389/fimmu.2022.1050721)
Supplement: Supplementary file 6 [file Table_5.xlsx]

## Sheet: Sheet1
Supplementary Table5. LEfSe analysis of pCR group and non-pCR group at the baseline
feature	level	class_hm	LDA score	p value
Bacteria.Proteobacteria.Gammaproteobacteria.Betaproteobacteriales.Burkholderiaceae	Family	pCR_pre	3.80816	0.0201368
Bacteria.Proteobacteria.Gammaproteobacteria.Betaproteobacteriales	Order	pCR_pre	3.80743	0.0201368
Bacteria.Firmicutes.Clostridia.Clostridiales.Ruminococcaceae.Anaerotruncus.Anaerotruncus_colihominis_DSM_17241	Species	pCR_pre	3.03502	0.0311113
Bacteria.Bacteroidetes.Bacteroidia.Bacteroidales.Prevotellaceae.Prevotellaceae_NK3B31_group	Genus	pCR_pre	2.75757	0.0266148
Bacteria.Proteobacteria.Alphaproteobacteria.Rhizobiales.Xanthobacteraceae	Family	pCR_pre	2.7086	0.0311113
Bacteria.Verrucomicrobia	Phylum	nonpCR_pre	3.58598	0.0281858
Bacteria.Verrucomicrobia.Verrucomicrobiae	Class	nonpCR_pre	3.58598	0.0281858
Bacteria.Verrucomicrobia.Verrucomicrobiae.Verrucomicrobiales.Akkermansiaceae	Family	nonpCR_pre	3.58096	0.0281858
Bacteria.Verrucomicrobia.Verrucomicrobiae.Verrucomicrobiales.Akkermansiaceae.Akkermansia	Genus	nonpCR_pre	3.58096	0.0281858
Bacteria.Verrucomicrobia.Verrucomicrobiae.Verrucomicrobiales	Order	nonpCR_pre	3.58086	0.0281858
Bacteria.Bacteroidetes.Bacteroidia.Bacteroidales.Marinifilaceae.Butyricimonas	Genus	nonpCR_pre	3.30036	0.0388671
Bacteria.Proteobacteria.Deltaproteobacteria.Desulfovibrionales.Desulfovibrionaceae.Desulfovibrio.Desulfovibrio_piger	Species	nonpCR_pre	2.96309	0.0266148
Bacteria.Firmicutes.Clostridia.Clostridiales.Ruminococcaceae.Ruminiclostridium_5	Genus	nonpCR_pre	2.7737	0.016804
Bacteria.Lentisphaerae.Lentisphaeria.Victivallales.Victivallaceae.Victivallis	Genus	nonpCR_pre	2.65563	0.0240187
Bacteria.Firmicutes.Bacilli.Lactobacillales.Lactobacillaceae.Lactobacillus.Lactobacillus_mucosae	Species	nonpCR_pre	2.56104	0.00587631
Bacteria.Firmicutes.Clostridia.Clostridiales.Ruminococcaceae.Faecalibacterium.Trichuris_trichiura_human_whipworm	Species	nonpCR_pre	2.55587	0.0386527
Bacteria.Firmicutes.Clostridia.Clostridiales.Ruminococcaceae.Ruminococcus_2.Ruminococcus_bromii_L2_63	Species	nonpCR_pre	2.53988	0.0131273
Bacteria.Firmicutes.Clostridia.Clostridiales.Lachnospiraceae.Lachnospiraceae_UCG_008	Genus	nonpCR_pre	2.51768	0.0240187
Bacteria.Patescibacteria	Phylum	nonpCR_pre	2.33579	0.0280129
Bacteria.Patescibacteria.Saccharimonadia.Saccharimonadales	Order	nonpCR_pre	2.3242	0.0280129
Bacteria.Patescibacteria.Saccharimonadia	Class	nonpCR_pre	2.3242	0.0280129
Bacteria.Patescibacteria.Saccharimonadia.Saccharimonadales.Saccharimonadaceae	Family	nonpCR_pre	2.24006	0.0274961
