# Supplementary material for: Evaluation of the ability of fatty acid metabolism signature to predict response to neoadjuvant chemoradiotherapy and prognosis of patients with locally advanced rectal cancer
Source: Front Immunol. 2022 Nov 24;13:1050721. doi: 10.3389/fimmu.2022.1050721 (PMC9729334; doi:10.3389/fimmu.2022.1050721)
Supplement: Supplementary file 7 [file Table_6.xlsx]

## Sheet: Sheet1
Supplementary Table 6. the different metabolites of baseline bewteen pCR group and non-pCR group (VIP score > 1, p < 0.05)
MS2_name	pCRpre_mean	nonpCRpre_mean	log2_FC	Pvalue	vip
Acetylcarnitine	1.60386e+07	6.49109e+06	-1.30501	0.00206926	2.66026
2,4-dihydroxybenzophenone	251717	97548.8	-1.3676	0.00371935	2.43319
3-methylglutarylcarnitine	16061.9	9921.6	-0.695002	0.0042512	2.43117
Pro-Phe-Arg	83160.1	36607.8	-1.18374	0.00301857	2.43072
(S)-Esomeprazole	16142	24647.1	0.610598	0.00206184	2.40342
Val-Ala-Lys	421324	273702	-0.622324	0.0145012	2.37113
Toosendanin	2084.47	1035.92	-1.00877	0.00686652	2.36372
N-tert-butoxycarbonyl-o-triisopropylsilyl-3-iodothyronamine	12981.2	7515.06	-0.788571	0.0127991	2.34637
Dimethylglycine	41648.2	21376.1	-0.962254	0.0146746	2.3426
Acetic acid, 2-[4-[(5,6-diphenyl-2-pyrazinyl)(1-methylethyl)amino]butoxy]-	2473.18	1233.52	-1.00359	0.00614136	2.33693
Dl-a-hydroxybutyric acid	140005	283594	1.01835	0.0109481	2.33057
Phenylacetaldehyde	106646	187944	0.81747	0.00281445	2.3115
S-(2-aminoethyl)isothiourea	11396.6	6758.3	-0.753871	0.00941536	2.3072
Pro-his	5501.21	3809.72	-0.530065	0.0110391	2.28456
3-hydroxy-3-methylglutaric acid	22857.8	33473.5	0.550332	0.0107816	2.25074
Sarcosine	133477	58254.4	-1.19615	0.0124128	2.24394
Borrelidin	15996.8	8732.43	-0.873327	0.00777953	2.23946
Ng,ng-dimethyl-l-arginine	7237.71	4220.23	-0.77821	0.0165653	2.23821
1-Methylnicotinamide	39707.5	17201.5	-1.20688	0.0113833	2.21057
Pro-Asp-Arg	158969	123386	-0.365573	0.0108346	2.20876
Rauwolscine	65347.5	32053	-1.02767	0.0170051	2.18207
N-(1.3-dihydroxyoctadeca-4.14-dien-2-yl)docosanimidic acid	25910.8	12191.9	-1.08763	0.0275207	2.17713
2-Amino-2-methyl-1,3-propanediol	2.53975e+06	1.62489e+06	-0.644346	0.0230646	2.17431
3-methyl-l-histidine	572176	243304	-1.2337	0.00997429	2.17381
DL-proline	4.53715e+06	2.93461e+06	-0.628619	0.0238883	2.1557
Pyruvaldehyde	48354.2	85939.4	0.829679	0.039926	2.12852
[1,1'-biphenyl]-2-carboxylic acid, 4'-[[2,3-dimethyl-5-[[[(1s)-1-(4-nitrophenyl)ethyl]amino]carbonyl]-1h-indol-1-yl]methyl]-	7936.84	3874.42	-1.03459	0.0168405	2.12587
(2s,3r,5r,10r,13r,14s,17s)-2,3,14-trihydroxy-10,13-dimethyl-17-[(2r,3r,5r)-2,3,6-trihydroxy-5,6-dimethylheptan-2-yl]-2,3,4,5,9,11,12,15,16,17-decahydro-1h-cyclopenta[a]phenanthren-6-one	306626	145790	-1.07259	0.0180201	2.11536
Ac-pro-gly-pro (pgp )	17303.4	9399.37	-0.880423	0.024128	2.09462
Nname,cis-9,10-Epoxystearic acid	59452.5	37549.7	-0.662934	0.0314737	2.09196
Salidroside	1976.36	3036.64	0.619634	0.022308	2.08358
Methylmalonic acid	47514.4	66689.1	0.489086	0.049318	2.08148
(2r)-3-hydroxyisovaleroylcarnitine	72640.1	40334	-0.84877	0.0414717	2.06436
8-(2,3-dihydroxy-3-methylbutyl)-7-methoxychromen-2-one	1611.61	2451.91	0.605402	0.037435	2.04634
1,2-distearoyl-sn-glycero-3-phosphocholine	396757	313513	-0.339731	0.0111079	2.0271
Pg 32:0	17731.6	14292.8	-0.311031	0.0391811	2.0268
Ng-amino-l-arginine	22529.2	13223.6	-0.768681	0.0426357	2.00284
4-(2-hydroxyethyl)piperazine-1-ethanesulfonic acid	45.2713	248.675	2.45759	0.0418971	2.00098
Dl-tmap	218316	106531	-1.03515	0.0323519	2.00089
Sm d34:1	114481	125279	0.130038	0.0222948	1.99399
L-Alanine	286908	348976	0.282543	0.0492627	1.98845
4-nitroanisole	9335.82	15974.7	0.774938	0.0467722	1.9812
Glycerol 3-phosphate	2591.13	5070.25	0.968472	0.0369037	1.98106
Simetryn	14145.9	5896.81	-1.26238	0.0284594	1.97826
N4-anisoyl-2'-deoxycytidine	1152.36	2414.52	1.06715	0.0318264	1.97064
2-butenamide, n-[4-[(3-chloro-4-fluorophenyl)amino]-7-[[(3s)-tetrahydro-3-furanyl]oxy]-6-quinazolinyl]-4-(dimethylamino)-	4470.57	2629.86	-0.76547	0.0247691	1.9686
9-phenyl-1-(2,4,6-trihydroxyphenyl)nonan-1-one	3015.7	2563.19	-0.234551	0.0337848	1.95665
1-deoxy-1-(methylamino)-d-galactitol	831.172	1558.88	0.907292	0.0352041	1.9512
1h-indole-2-carboxylic acid, ethyl ester	13671.6	8063	-0.761793	0.0239818	1.93826
N-acetylaspartylglutamic acid	1235.04	1853.9	0.586008	0.0396686	1.93087
5-androstene-3.beta.,17.beta.-diol	9223.23	4214.48	-1.12992	0.0280652	1.90841
1-Palmitoyl-2-linoleoyl-sn-glycero-3-phosphate	31977.9	22827.4	-0.48631	0.0359714	1.90195
sn-Glycerol 3-phosphoethanolamine	9264.62	17167.9	0.889909	0.0357056	1.89891
Leucine	1.50825e+06	965219	-0.643942	0.0453254	1.89862
18-carboxydinorleukotriene b4	28836	6761.06	-2.09255	0.0396109	1.88569
Warfarin	5873.29	3353.86	-0.80835	0.044301	1.8803
Octanediamide, n1-hydroxy-n8-[4-[4-[(1-oxo-5-hexyn-1-yl)amino]benzoyl]phenyl]-	53280.6	37682.3	-0.499721	0.0337369	1.87587
Salicylic acid	5229.22	10337.1	0.983161	0.0392719	1.87441
Edaravone	53380.9	31682	-0.752662	0.0399018	1.87009
5-acetylamino-6-amino-3-methyluracil	8305.23	3700.09	-1.16646	0.0270686	1.86372
9,10-dihydroxy-12z-octadecenoic acid	21885	30742.4	0.490285	0.0233644	1.83814
Maltol	8655.79	27914.5	1.68928	0.0333675	1.83658
[6-[2-(3,4-dihydroxyphenyl)ethoxy]-2-(hydroxymethyl)-4-(3,4,5-trihydroxy-6-methyloxan-2-yl)oxy-5-(3,4,5-trihydroxyoxan-2-yl)oxyoxan-3-yl] (e)-3-(3,4-dihydroxyphenyl)prop-2-enoate	3942.03	1979.29	-0.993958	0.0449876	1.82255
Benzoic acid, 3-[[(3-carboxycyclohexyl)amino]carbonyl]-4-[3-[4-[4-(cyclohexyloxy)butoxy]phenyl]propoxy]-	4817.28	1876.76	-1.35997	0.0409078	1.81544
N-acetyl-d-galactosaminitol	2704.89	5624.64	1.05619	0.0459057	1.80791
3,4-dimethylbenzaldehyde	148227	132447	-0.162394	0.0363495	1.79221
Nervonic acid	34981.1	23748	-0.558768	0.0425619	1.75505
Cis-9-palmitoleic acid	1.67008e+06	983565	-0.763825	0.0471226	1.74689
Cyclohexylamine	466772	135786	-1.78139	0.0409282	1.73679
L-valinamide, n-(4-methoxy-1,4-dioxobutyl)-l-alanyl-l-alanyl-l-prolyl-n-(4-methyl-2-oxo-2h-1-benzopyran-7-yl)-	8825.6	3618.39	-1.28634	0.0467827	1.73476
Taxinine m	11808.3	4854.03	-1.28254	0.0469891	1.72104
Baicalin	2329.67	3363.66	0.529907	0.0445652	1.6731
