# Supplementary material for: Evaluation of the ability of fatty acid metabolism signature to predict response to neoadjuvant chemoradiotherapy and prognosis of patients with locally advanced rectal cancer
Source: Front Immunol. 2022 Nov 24;13:1050721. doi: 10.3389/fimmu.2022.1050721 (PMC9729334; doi:10.3389/fimmu.2022.1050721)
Supplement: Supplementary file 8 [file Table_7.xlsx]

## Sheet: Sheet1
Supplementary Table 7. the DEGs between two groups with different FAGs scores
id	logFC	AveExpr	t	P.Value
CTSE	1.80018	9.30582	5.71477	2.18166e-07
BTNL3	2.0591	11.7563	5.64911	2.84936e-07
XDH	1.6363	11.8182	5.52791	4.65117e-07
YPEL4	-1.04414	9.31807	-5.28526	1.22608e-06
FHL3	-0.757107	7.38401	-5.19806	1.72987e-06
CLCA4	3.22385	9.44187	5.16575	1.96406e-06
SLC44A4	0.977488	12.2336	5.16041	2.00564e-06
GFPT2	-1.38981	8.50237	-5.10627	2.47904e-06
BCL2L15	0.771296	9.16932	5.02595	3.38908e-06
CYP2J2	0.824596	12.4316	5.02445	3.40885e-06
CALML4	0.721096	10.2413	4.97897	4.0653e-06
AHCYL2	1.48253	12.3825	4.92802	4.9477e-06
SLC5A1	0.771461	10.5357	4.91662	5.16936e-06
MUC17	1.82605	9.14828	4.91142	5.27369e-06
SLC27A1	-0.466138	8.79237	-4.89639	5.58695e-06
CEACAM7	1.86102	12.4182	4.88145	5.9163e-06
GOT1	0.62571	12.2022	4.84435	6.8184e-06
CTSL1	-0.545331	11.3603	-4.80273	7.99031e-06
ESRP2	0.603359	11.9134	4.80062	8.05471e-06
FZD4	-0.659887	10.215	-4.77616	8.83889e-06
CHST3	-0.932518	6.26652	-4.76232	9.31494e-06
TMIGD1	3.54428	8.44711	4.75378	9.6209e-06
RAB34	-0.690846	8.57723	-4.75082	9.72952e-06
ASS1	0.726421	12.5616	4.74817	9.82742e-06
EPB41	0.635957	6.37438	4.73535	1.03155e-05
COL18A1	-1.04523	13.1005	-4.70766	1.1452e-05
NEFH	-0.525584	5.79602	-4.69682	1.1929e-05
C1orf210	0.826451	8.99577	4.66246	1.35736e-05
DHRS9	1.92238	11.2622	4.64313	1.45933e-05
SDCBP2	1.34525	10.7925	4.61884	1.59808e-05
AGR3	1.86622	11.8229	4.61072	1.64727e-05
CHP2	2.1394	12.6381	4.58152	1.83666e-05
PTRF	-0.60726	15.4166	-4.57163	1.90544e-05
WIPF1	-0.623061	7.01359	-4.57027	1.91507e-05
BPNT1	0.539849	9.80078	4.56489	1.95377e-05
DZIP1	-0.56591	7.92952	-4.54506	2.1029e-05
ATP1A1	0.529484	10.5544	4.52399	2.27354e-05
MAP3K13	0.607019	7.26249	4.50104	2.47464e-05
ZNF521	-0.785545	7.27125	-4.49706	2.51125e-05
TMEM171	1.1872	10.6544	4.49369	2.54256e-05
CA4	2.80404	11.0646	4.48616	2.61409e-05
SLC3A1	1.04593	5.65725	4.48099	2.66432e-05
CLIC4	-0.484568	10.2979	-4.45804	2.89893e-05
TNS1	-0.778066	8.51055	-4.44301	3.06314e-05
NLGN4Y	-0.962846	4.74648	-4.41739	3.36437e-05
MS4A12	2.99308	9.12764	4.41245	3.42559e-05
FXYD3	0.987523	11.2838	4.41206	3.43051e-05
OLFML2A	-0.548958	8.29714	-4.40924	3.46595e-05
CD248	-0.94858	8.8894	-4.40663	3.49913e-05
DHRS11	0.871273	9.90592	4.40344	3.54013e-05
PFKFB2	0.62516	10.1563	4.3863	3.76834e-05
AKR1B1	-0.75593	11.5024	-4.38181	3.83048e-05
HIST1H2BD	0.505401	11.2818	4.38078	3.84486e-05
C5orf32	0.523338	14.4181	4.35887	4.16361e-05
CDC42EP5	0.354413	15.7585	4.34127	4.4379e-05
PLAC8	1.75835	9.38527	4.33645	4.51614e-05
IQGAP2	0.517241	12.6941	4.33624	4.51949e-05
FAP	-1.96158	9.44882	-4.33567	4.52892e-05
FMO5	1.21776	9.50676	4.33163	4.59567e-05
NRP1	-0.654056	8.33106	-4.32874	4.64385e-05
DUOX2	1.78757	11.0897	4.32468	4.7126e-05
ECSCR	-0.930406	8.58271	-4.31805	4.82687e-05
BCMO1	0.536401	6.76287	4.30881	4.99064e-05
MRPS27	0.560512	7.50373	4.30566	5.04771e-05
CCL28	1.34917	11.2641	4.27724	5.59173e-05
APCDD1L	-1.62819	5.24252	-4.26049	5.93839e-05
SERPING1	-0.593036	8.44557	-4.24932	6.1809e-05
SPHK1	-0.492334	12.0048	-4.24652	6.24336e-05
PBLD	0.721595	6.2755	4.24248	6.33423e-05
MEOX1	-0.719923	4.85335	-4.23967	6.39829e-05
DEGS2	0.502363	10.7729	4.22765	6.67923e-05
GPR124	-0.75421	9.74021	-4.20711	7.1873e-05
GJD3	-0.605448	8.06636	-4.20573	7.22272e-05
CASP5	0.558938	11.6991	4.20096	7.34656e-05
MRGPRF	-0.4532	8.2532	-4.20044	7.36006e-05
POPDC3	-0.691201	5.66575	-4.19594	7.47894e-05
VASN	-0.930936	9.55536	-4.1859	7.75108e-05
RRAS	-0.362411	12.331	-4.18136	7.877e-05
REPS2	0.401645	9.15691	4.17599	8.02875e-05
FOXA1	0.914555	7.17017	4.16497	8.34889e-05
SH2D3C	-0.583584	9.88024	-4.16056	8.48049e-05
C6orf105	1.44867	9.1092	4.15991	8.50001e-05
SV2A	-0.597355	5.89739	-4.1554	8.63694e-05
HAPLN3	-1.03444	10.5374	-4.15042	8.7904e-05
ALDH3A1	0.788964	7.72684	4.14398	8.99299e-05
RASIP1	-0.877942	10.4784	-4.1408	9.09453e-05
HN1	0.369676	13.4181	4.13957	9.13432e-05
LMTK2	0.436908	8.71333	4.13841	9.17183e-05
AEBP1	-1.04783	11.2195	-4.13525	9.27467e-05
ARHGEF16	0.586376	11.8452	4.13227	9.37273e-05
PLEKHO2	-0.596505	10.3182	-4.13173	9.39073e-05
MCAM	-0.957545	10.3672	-4.12925	9.47323e-05
PRRX2	-1.01985	8.28317	-4.11989	9.79117e-05
FSTL1	-0.896918	12.4123	-4.1146	9.97549e-05
PDZK1IP1	0.871645	11.6086	4.10776	0.000102187
FAM176B	-0.901491	3.70574	-4.10774	0.000102194
CACNA1H	-0.699677	9.22532	-4.10743	0.000102304
MUC4	0.916999	10.8974	4.10292	0.000103943
RAP1GAP	0.608472	6.97917	4.09345	0.000107461
ANKRD43	0.506067	8.70512	4.09246	0.000107836
SPINK4	2.39965	14.0791	4.08612	0.000110262
EFEMP2	-0.730558	11.0172	-4.08536	0.000110556
C15orf48	1.14476	14.828	4.07998	0.000112663
TMEM45A	-0.712585	8.91445	-4.07896	0.000113065
BCAS1	1.69794	11.4952	4.07841	0.000113284
ACOX1	0.522726	12.1899	4.07388	0.000115097
SPTLC2	0.44387	9.10725	4.07074	0.000116369
WWTR1	-0.615566	5.70439	-4.05963	0.000120985
FNDC1	-1.8599	6.29591	-4.05839	0.000121507
GUCA2B	2.07499	9.35807	4.05712	0.000122051
SYDE1	-0.429985	7.19513	-4.05658	0.000122279
IHH	0.752183	13.0235	4.05415	0.000123321
DUOXA2	1.28342	7.15365	4.05222	0.000124159
THY1	-1.22504	12.032	-4.03671	0.000131064
SNAP25	-0.498353	8.61814	-4.0342	0.000132217
PRRX1	-1.04547	10.2177	-4.0149	0.000141403
LGALS3	0.49939	16.3512	4.01197	0.000142848
TCERG1	0.516378	9.49579	4.0119	0.000142886
FA2H	0.750457	12.4297	4.00908	0.000144289
TNFRSF11A	0.930486	8.64	4.00551	0.00014609
PROM2	0.977276	9.32241	4.00163	0.00014807
DDR2	-0.748914	8.73118	-4.00012	0.000148848
REG4	2.45685	10.5884	3.99852	0.000149678
BEND7	0.399333	8.80387	3.99487	0.000151584
SMO	-0.419899	8.77798	-3.98457	0.000157089
TSHZ3	-0.653633	8.51185	-3.98306	0.000157915
SOX11	-1.9934	4.5976	-3.98243	0.000158261
CLEC7A	-0.771098	5.92779	-3.97921	0.00016003
ANGPTL2	-1.02719	9.90684	-3.97552	0.000162085
GIPC2	0.62089	8.05962	3.97319	0.000163394
TSPAN3	0.581805	14.4265	3.96402	0.000168656
SMARCD3	-0.509077	9.76817	-3.96242	0.000169587
LAYN	-0.610099	8.27118	-3.96102	0.000170412
CRIP2	-0.731309	8.19798	-3.96068	0.000170613
GNAI2	-0.536428	14.4883	-3.96027	0.000170852
PRRG4	0.51509	9.11866	3.95947	0.000171326
SLC17A4	1.18846	8.70452	3.95941	0.00017136
LRRC19	1.37815	11.4119	3.95728	0.000172623
UQCRC2	0.398689	13.6435	3.95616	0.000173292
KRT20	1.26493	12.0089	3.95488	0.000174059
PTK6	0.577065	10.6593	3.95305	0.000175156
SH3PXD2B	-0.653304	8.49393	-3.94522	0.00017995
COL6A1	-0.820862	13.468	-3.94217	0.00018185
SCARF2	-0.445705	9.42177	-3.92487	0.000192989
TWIST1	-1.29426	5.36002	-3.92351	0.000193888
FAM195B	-0.555057	12.4898	-3.91486	0.000199727
LGALS9C	0.514883	14.1737	3.90847	0.000204149
UBE2E2	-0.753695	7.02275	-3.90834	0.000204244
SELENBP1	1.14005	15.0744	3.90776	0.000204648
PPP1R3C	-0.744486	8.27238	-3.90558	0.000206183
EXPH5	0.753526	11.0059	3.9043	0.000207087
APOO	0.376177	12.1586	3.90275	0.000208185
KLK1	1.3003	13.0845	3.90257	0.000208316
CASP7	0.546043	8.63829	3.89272	0.000215451
CMTM4	0.495741	13.1533	3.892	0.00021598
LDHD	1.38516	9.68587	3.89096	0.000216752
EMILIN1	-0.564415	13.6396	-3.88703	0.000219682
MSN	-0.563535	11.8522	-3.88675	0.000219893
CADPS	0.943738	6.88506	3.8861	0.000220377
DLG3	0.389693	11.642	3.88361	0.000222264
TFF1	1.33049	13.8251	3.88331	0.000222491
NXN	-0.762838	4.90498	-3.87759	0.00022687
GJA1	-0.634619	9.67619	-3.87709	0.000227261
EPHX2	0.86181	11.762	3.8701	0.000232737
PLA2G4C	-0.634059	8.99746	-3.8698	0.00023298
CLCA1	3.18813	12.1623	3.85963	0.000241179
ST3GAL6	-0.592179	7.23551	-3.8595	0.000241284
INADL	0.370782	10.9654	3.85844	0.00024216
RSPH1	0.641477	9.44346	3.85713	0.000243236
RARB	-0.664876	5.04308	-3.85502	0.000244987
CBLN3	-0.548536	8.04	-3.85243	0.000247153
MFAP2	-1.06819	8.42524	-3.85047	0.000248809
IGFBP7	-0.753104	15.0305	-3.84885	0.000250177
SGPP2	0.543355	10.1666	3.83543	0.00026183
PLA2G10	1.3385	12.5751	3.83146	0.000265382
PIGR	1.67132	17.038	3.82821	0.000268312
LGALS4	0.92215	15.2911	3.8282	0.000268328
LINGO1	-0.89508	5.33026	-3.82754	0.000268926
MSC	-0.900033	5.5899	-3.82233	0.000273702
SH3TC2	0.602677	4.46168	3.81776	0.000277968
RIMKLB	-0.619318	6.04988	-3.8161	0.000279531
PLSCR3	-0.443563	7.91951	-3.81368	0.000281832
LRRC17	-0.733802	6.10791	-3.81108	0.00028431
C1QTNF5	-0.881858	9.2189	-3.80895	0.000286363
ARL4D	-0.586929	6.77735	-3.80757	0.000287697
ZNF671	-0.67402	6.76808	-3.7996	0.000295536
C3orf23	0.315218	8.35659	3.79659	0.000298557
ARHGAP10	-0.61617	7.32668	-3.79237	0.000302824
DSC2	0.786283	10.6092	3.79057	0.00030467
PLLP	0.695542	7.37244	3.77793	0.000317901
PRLR	0.68666	7.16798	3.77616	0.000319795
SHANK3	-0.737584	8.43731	-3.76685	0.000329942
ITGA10	-0.562918	6.87238	-3.76477	0.000332253
DNM1	-0.430107	11.0501	-3.76432	0.000332761
ASAP1	-0.674806	8.32858	-3.75805	0.000339819
RIOK3	0.581449	12.6846	3.75801	0.00033987
SPINK5	1.63309	9.31618	3.75576	0.000342441
ZNF154	-0.497099	4.73584	-3.75523	0.000343046
CHPF	-0.523512	11.5013	-3.75323	0.000345359
COL6A2	-0.776741	9.02592	-3.75263	0.000346048
TMEM22	-0.83863	6.13712	-3.7453	0.000354632
NAT14	-0.483986	9.2521	-3.73766	0.000363803
CTHRC1	-1.51387	9.07709	-3.73551	0.000366428
TMEM164	0.362095	8.779	3.73257	0.000370038
CA2	2.0772	13.2238	3.73045	0.000372663
BCAT1	-0.796936	7.22918	-3.73018	0.000372998
ETFDH	0.630979	11.4629	3.72852	0.00037507
MAP1A	-0.517891	6.47803	-3.71732	0.00038933
COX7A1	-0.671984	11.459	-3.71313	0.000394808
SGCE	-0.608339	10.0731	-3.71008	0.000398833
TOM1L1	0.477388	10.3558	3.70971	0.000399315
NOX4	-1.56011	5.0241	-3.70853	0.00040089
HOMER3	-0.509637	9.77873	-3.70606	0.00040419
SIAE	0.878895	11.0438	3.70168	0.000410111
SLC22A17	-0.402122	7.90597	-3.70101	0.000411027
HTRA1	-0.92109	12.8461	-3.69914	0.000413591
PCIF1	-0.523841	10.2148	-3.69881	0.000414045
NID1	-0.630353	11.0898	-3.69769	0.000415591
SLC7A14	-0.512135	3.25907	-3.697	0.00041654
RAB31	-0.820739	10.9379	-3.69444	0.000420083
TRPM4	0.639517	11.0733	3.69316	0.000421876
NRTN	-0.741844	5.22224	-3.69118	0.000424654
SLC26A3	2.04597	12.8366	3.69082	0.000425169
ACSS2	0.529955	12.0903	3.67713	0.000444887
LGALS1	-0.699721	14.5137	-3.6741	0.000449358
CD34	-0.5719	6.21273	-3.66847	0.000457809
BICC1	-0.706832	6.32865	-3.66574	0.000461943
PLEKHH1	0.807416	8.35246	3.65873	0.000472756
ARHGEF4	-0.552172	4.66661	-3.65434	0.00047965
RECK	-0.583983	6.98566	-3.64568	0.000493529
COL13A1	-0.683208	7.60613	-3.64392	0.000496395
CNTNAP1	-0.39019	7.82671	-3.64276	0.000498291
METTL7B	0.492979	8.93541	3.6386	0.000505165
COL22A1	-0.912243	3.78006	-3.63765	0.000506741
CRISPLD2	-0.700452	7.23192	-3.63593	0.000509614
PIP5K1B	0.567098	9.58529	3.63537	0.000510558
GPA33	1.07473	14.1265	3.63437	0.000512227
CSMD2	-0.555008	3.90302	-3.6343	0.000512343
CPT1C	-0.966332	6.48846	-3.6317	0.000516746
PLCH1	0.471818	6.81498	3.62894	0.000521456
MITF	-0.466224	7.84861	-3.62752	0.000523878
LRRC33	-0.411624	6.23079	-3.62665	0.000525381
SPON2	-0.648293	9.28177	-3.62568	0.000527049
E2F2	0.50873	11.5638	3.62441	0.000529251
CKMT1A	0.656605	12.1246	3.62291	0.00053186
SGIP1	-0.734988	7.12699	-3.62246	0.000532657
OCLN	0.402997	8.96406	3.62012	0.000536752
PRNP	-0.524287	11.9348	-3.61896	0.0005388
BAIAP2L2	0.45549	10.1491	3.61875	0.000539167
RABL3	0.275773	8.18854	3.61869	0.000539283
MMP11	-1.68135	8.90736	-3.61842	0.000539749
PMP22	-0.58465	10.2087	-3.61716	0.000541981
NOS1AP	0.67302	7.91819	3.61584	0.000544342
DECR1	0.447897	11.8653	3.61577	0.000544459
SULT1B1	1.03873	9.21636	3.60954	0.00055568
TGFB3	-0.786859	7.81764	-3.60924	0.000556219
AQP8	1.8665	9.09184	3.60811	0.000558283
SDHB	0.427159	12.8583	3.60595	0.000562252
ATAD3B	0.477457	11.3962	3.60574	0.000562628
MALL	0.893824	13.1789	3.60234	0.000568918
SERINC1	-0.41971	11.6284	-3.60193	0.000569686
KANK3	-0.374754	8.9274	-3.60137	0.00057073
NBPF3	0.347411	9.44888	3.59822	0.00057664
ACOT11	0.436459	9.99082	3.59818	0.000576712
HAVCR1	1.26507	5.99601	3.5969	0.000579115
MEG3	-0.375096	10.5832	-3.59526	0.00058223
SLC4A4	2.33738	9.7881	3.59416	0.000584323
PGBD1	-0.771916	4.48573	-3.59374	0.000585121
CDC25C	0.661309	8.34068	3.59363	0.000585338
SMOX	-0.845155	9.50385	-3.58944	0.000593397
PLCE1	0.868109	10.2847	3.58677	0.000598584
RARRES2	-0.691055	12.2481	-3.58655	0.00059901
CES2	0.783036	11.5268	3.58651	0.000599091
GREM1	-1.05657	9.91366	-3.58356	0.000604872
FAM134B	0.933926	11.9568	3.58271	0.000606548
CD177	1.51017	7.26922	3.58225	0.000607471
GLT8D2	-0.61801	5.38337	-3.58192	0.000608127
MYCT1	-0.630107	6.24373	-3.58051	0.000610922
PAPPA	-0.719843	8.78403	-3.57454	0.000622898
LLGL2	0.461707	12.3753	3.57228	0.000627513
MANEAL	0.429895	8.93746	3.56584	0.000640786
AKR1B10	1.12098	11.1317	3.5658	0.000640864
EPS8L1	0.530119	8.95484	3.56555	0.000641378
ZNF382	-0.384956	5.53153	-3.56271	0.000647322
KLF4	0.895199	10.3484	3.56175	0.000649351
PRCP	-0.334337	13.6578	-3.55175	0.000670762
TUBGCP2	-0.327386	9.50197	-3.55162	0.000671047
GATA6	0.411802	10.9565	3.54968	0.00067527
VSIG2	1.85303	11.0511	3.54815	0.000678633
SPG20	-0.569221	6.46191	-3.53851	0.000700136
PDGFRB	-0.922885	10.8247	-3.53671	0.000704229
C8orf48	-0.818097	3.82802	-3.53487	0.000708434
AHNAK2	-0.835637	6.46791	-3.53441	0.000709482
RGMA	-0.879178	7.50236	-3.53357	0.000711416
HMGCR	0.491297	12.2314	3.53295	0.000712828
KLHL5	-0.576668	7.86066	-3.53242	0.000714064
TMEM47	-0.752611	7.76002	-3.53025	0.000719089
MNX1	0.421986	10.9951	3.52584	0.000729387
FGF5	-0.51103	3.4596	-3.52478	0.000731883
CLMN	0.692671	10.555	3.52288	0.000736385
HOXB9	0.934585	11.2987	3.52144	0.000739825
COPG2	0.46579	8.77259	3.52035	0.000742427
ZNF530	-0.587273	5.64032	-3.51931	0.000744909
NINJ1	-0.424379	13.5469	-3.51881	0.000746123
SPARCL1	-0.730362	11.5975	-3.51382	0.000758218
TUBB6	-0.641621	12.468	-3.51211	0.0007624
CES3	0.630101	7.10577	3.51186	0.000763012
ADH6	1.06414	4.34744	3.50934	0.000769218
INPP5J	0.391234	6.85727	3.50868	0.00077087
CTSK	-0.818064	12.8491	-3.50801	0.000772537
COL8A1	-1.67648	9.86368	-3.50516	0.00077965
ZNF548	-0.5623	6.38695	-3.50446	0.000781393
CA1	3.13294	12.5791	3.50068	0.000790958
MUC1	0.634373	9.7457	3.49896	0.000795323
FAM129A	-0.627959	10.5415	-3.49492	0.000805718
CACNA1I	0.469183	6.03271	3.49386	0.000808472
SOX18	-1.0754	3.34361	-3.49093	0.000816091
CACNA2D3	-0.687117	4.89248	-3.49012	0.000818225
FAM83B	0.510648	8.97135	3.48736	0.000825489
SMPD3	0.679166	11.7746	3.48388	0.000834759
VIPR1	1.00924	10.7492	3.47996	0.000845299
PDZD3	1.02415	9.42273	3.47816	0.000850186
GPR155	-0.457341	11.3666	-3.47759	0.000851734
NUDT11	-0.844049	2.18509	-3.477	0.000853367
SLC5A9	0.891627	4.43831	3.47649	0.000854748
PIK3CB	0.320491	8.48837	3.47585	0.00085649
CD99L2	-0.321204	8.92183	-3.47406	0.00086141
PTPRN	-0.346103	5.92994	-3.47286	0.000864725
GNG8	-0.373809	7.25748	-3.4717	0.000867955
CSTB	0.435128	14.3669	3.46972	0.000873456
GPR68	-0.638044	9.70046	-3.46967	0.000873608
AKR7L	0.466862	11.1395	3.46894	0.000875644
ELOVL6	0.659907	9.14901	3.46891	0.000875715
TCEA2	-0.654825	6.09128	-3.468	0.00087828
RDX	-0.395192	6.92717	-3.46627	0.000883149
GPD1	0.501922	6.86309	3.46274	0.000893151
CALCRL	-0.560132	6.77216	-3.46102	0.000898081
APLNR	-0.677598	5.78439	-3.45933	0.000902928
PPAPDC3	-0.489838	6.39172	-3.45799	0.000906801
KRTCAP3	0.386184	11.9043	3.45667	0.00091063
ITGA11	-0.886406	8.62473	-3.45597	0.000912653
ELOVL7	0.625927	9.2035	3.44838	0.000934994
SMARCA1	-0.492039	8.45085	-3.44608	0.000941888
PEA15	-0.437067	10.0356	-3.44557	0.000943417
CD93	-0.727398	8.90903	-3.444	0.000948137
GCNT3	1.30874	10.5179	3.44375	0.000948874
AGMAT	0.5794	10.6328	3.44346	0.000949773
HEPACAM2	1.90288	10.339	3.43829	0.000965505
EPS8L3	0.521439	13.5352	3.43816	0.00096591
LSAMP	-0.658185	6.91612	-3.43654	0.000970899
ABCC13	0.782286	4.42657	3.4351	0.000975335
IMPA2	0.588802	11.3393	3.43432	0.000977776
TUSC3	-0.720682	9.64173	-3.42891	0.000994698
XIAP	0.301432	10.1486	3.42791	0.000997859
AGFG2	0.50729	7.58146	3.42617	0.00100338
USP54	0.435096	12.0316	3.42545	0.0010057
SLC15A3	-0.474827	10.3366	-3.42265	0.00101466
MBOAT1	0.531691	10.7227	3.42052	0.00102152
EFCAB4A	0.387952	12.3739	3.41993	0.00102345
LEPRE1	-0.565922	7.65069	-3.41976	0.00102399
SLC22A18AS	0.908489	10.8997	3.41902	0.00102639
HDDC3	0.369431	11.1696	3.41845	0.00102824
TPM2	-0.644715	13.5079	-3.41703	0.00103288
FAM69B	-0.52022	7.98513	-3.41552	0.00103784
MYADM	-0.378575	10.4045	-3.41366	0.00104398
ANXA6	-0.5118	10.2343	-3.41237	0.00104823
CAPN5	0.617796	14.0459	3.4104	0.00105479
PALLD	-0.459651	9.57306	-3.40925	0.00105864
MAPKBP1	-0.391296	8.02576	-3.40227	0.00108224
MLLT11	-0.666052	8.40748	-3.40076	0.00108744
ZFHX4	-1.26858	5.20241	-3.39994	0.00109025
FGD5	-0.583621	9.46219	-3.3988	0.00109417
PPFIA2	-0.604982	5.48898	-3.39748	0.00109876
HSD17B2	1.20309	11.06	3.39608	0.00110361
NTM	-1.18952	4.671	-3.39554	0.00110549
SURF2	0.333878	10.4707	3.39438	0.00110954
PDHA1	0.377924	9.50341	3.39366	0.00111208
S1PR3	-0.729999	9.24197	-3.38664	0.00113695
GUCY1A3	-0.986954	7.8238	-3.3816	0.00115513
KATNAL1	-0.47297	8.88176	-3.38053	0.00115904
SOX15	-0.553905	4.58273	-3.37852	0.00116637
THBS2	-1.82522	8.38573	-3.37836	0.00116699
HGF	-0.701759	6.27272	-3.3733	0.00118569
SCHIP1	-0.604571	9.06118	-3.37303	0.00118669
SLC6A19	0.431651	6.99624	3.37136	0.00119294
CCDC68	0.918075	8.8751	3.37069	0.00119546
COL12A1	-1.31691	9.80331	-3.36706	0.00120915
REM1	-0.725505	3.84907	-3.36698	0.00120948
ZNF664	0.369857	12.3212	3.36603	0.00121309
TSHZ2	-0.738102	6.53119	-3.36408	0.00122054
QKI	-0.486637	7.10239	-3.36226	0.00122749
FAM110C	0.566974	8.98362	3.36139	0.00123085
ZBTB47	-0.461285	9.31819	-3.36021	0.00123544
COX15	0.289268	7.80611	3.35968	0.00123747
C19orf46	0.696967	11.028	3.35603	0.00125171
ATP5F1	0.335406	14.1059	3.35523	0.00125487
ME2	0.431594	10.5545	3.35272	0.00126475
COMMD5	-0.383262	10.7335	-3.35198	0.0012677
CDC42BPG	0.576132	7.07223	3.35122	0.00127069
BMP1	-0.318692	6.75373	-3.34997	0.0012757
XK	0.669376	11.3753	3.34963	0.00127706
DIP2C	-0.348056	5.98284	-3.34882	0.00128029
VCAN	-0.783618	10.5733	-3.34801	0.00128355
RCAN3	0.302409	9.18108	3.34758	0.00128528
FAM46B	-0.445846	6.07068	-3.34727	0.00128651
CLDN2	2.03063	9.48504	3.34719	0.00128685
CASZ1	0.325858	8.84562	3.34616	0.001291
PCDHB18	-0.73341	4.1508	-3.34508	0.00129537
CHN1	-0.788203	7.98001	-3.34144	0.00131019
ZMAT3	-0.558702	7.61832	-3.34141	0.00131028
SPINT1	0.516639	10.9424	3.34087	0.00131249
ALDH3B1	0.253872	7.60821	3.34008	0.00131574
DIO2	-0.942466	6.34026	-3.33878	0.00132112
MMP16	-0.912586	2.33687	-3.33778	0.00132524
ST6GALNAC5	-0.756884	8.74749	-3.33748	0.00132646
HHAT	0.445335	5.67803	3.33525	0.00133576
LRFN5	-0.758503	4.36493	-3.33459	0.00133849
MAFB	-0.51344	11.2802	-3.33429	0.00133976
ARMCX1	-0.486787	9.25013	-3.33328	0.00134397
CHSY3	-0.804995	5.50785	-3.33121	0.00135268
ZDHHC3	0.348833	11.8589	3.33058	0.00135533
STON1-GTF2A1L	-0.763735	3.88484	-3.32898	0.00136214
AMN	0.568595	11.8809	3.3287	0.00136333
PRG2	-0.527241	4.383	-3.32519	0.0013783
ESRRA	0.366162	12.1723	3.32506	0.00137887
ERBB3	0.331016	9.70842	3.32313	0.00138717
POLN	-0.740405	2.82028	-3.32148	0.00139431
ZNF471	-0.569713	5.92541	-3.32075	0.0013975
KIF21A	0.429526	7.82638	3.31966	0.00140226
VIM	-0.521963	15.1414	-3.31821	0.0014086
C19orf20	-0.43431	6.77667	-3.31772	0.00141075
ATP8B2	-0.542407	6.31176	-3.31467	0.00142417
SMPDL3A	0.913879	11.2886	3.31355	0.00142915
BVES	-0.392335	6.13522	-3.30957	0.00144695
PTHLH	-0.554097	6.27279	-3.30816	0.00145328
MNDA	-0.896628	9.0276	-3.30771	0.00145532
KRT19	0.542494	16.9313	3.30584	0.00146378
EBF1	-0.654509	6.41576	-3.30525	0.00146647
ZNF385D	-0.710872	4.76602	-3.30519	0.00146676
GBP5	-0.735082	9.61298	-3.30471	0.00146895
ECEL1	-0.798643	5.74074	-3.30441	0.00147028
MOGAT2	0.466641	5.72751	3.30186	0.00148199
LOC389332	1.27449	10.3249	3.29864	0.00149683
STYK1	0.903101	10.1068	3.29753	0.00150199
ATP13A4	0.948306	4.30261	3.29708	0.00150408
DDC	0.581185	8.50238	3.29692	0.00150486
DKK3	-0.612821	8.81476	-3.29326	0.001522
GNG11	-0.556963	11.1052	-3.2927	0.00152463
HOXB2	-0.34427	9.66787	-3.28776	0.00154812
GRK4	-0.500293	4.90216	-3.28718	0.00155093
FAM55A	1.73569	11.1912	3.28686	0.00155245
TRIM46	-0.374688	5.95926	-3.28682	0.00155263
ADH1C	1.84724	12.0887	3.28669	0.00155325
OR2T33	0.312338	4.8767	3.2831	0.00157063
B3GALT5	1.60153	5.63673	3.27917	0.00158979
NES	-0.493796	8.9128	-3.27777	0.00159668
MFSD4	0.763247	8.56662	3.27715	0.00159973
S100A4	-0.726532	13.1648	-3.27715	0.00159973
CLDN11	-0.693049	6.4007	-3.27388	0.00161599
RAMP1	-0.836978	10.083	-3.2736	0.00161736
EBF2	-0.390975	4.45948	-3.26731	0.00164905
HMGCS2	1.56876	10.363	3.26503	0.00166066
LATS2	-0.436144	8.54409	-3.26482	0.00166177
APOBEC3H	-0.661367	5.23078	-3.26384	0.00166679
MXI1	0.463411	9.33513	3.26208	0.00167585
FBLN2	-0.893579	9.00617	-3.26166	0.00167802
PYGM	-0.808786	4.75827	-3.26042	0.00168442
TGFB1I1	-0.416877	11.0625	-3.26026	0.00168526
TMEM125	0.473605	12.7583	3.25972	0.00168805
CCDC28B	-0.411678	8.03203	-3.25951	0.00168912
NTNG2	-0.478353	6.79813	-3.25937	0.00168984
ABP1	0.777149	11.2401	3.2592	0.00169075
FAM126A	-0.553206	5.19094	-3.25869	0.00169339
LPPR2	-0.34415	7.10268	-3.25825	0.0016957
YARS	0.430257	8.95766	3.2578	0.00169803
PRR15L	0.511205	13.5298	3.25314	0.00172254
CDH1	0.449858	13.7202	3.25011	0.00173867
ZNF552	0.356356	7.85254	3.24805	0.00174972
FCN1	-0.810259	9.01498	-3.24759	0.00175218
HEYL	-0.674386	8.76181	-3.24669	0.00175701
ODZ3	-0.626118	5.71797	-3.24626	0.00175934
DNAJB5	-0.470401	7.58033	-3.24596	0.00176097
ALPK2	-1.11267	5.74112	-3.23762	0.00180657
ECH1	0.549693	11.3709	3.23611	0.00181497
GUCY1B3	-0.80964	6.77426	-3.23308	0.00183191
CDH13	-0.724754	8.02582	-3.23195	0.00183822
PBX3	-0.424739	8.78189	-3.23028	0.00184768
MTL5	0.568546	7.86566	3.22984	0.00185013
PPARG	0.483951	10.6645	3.22847	0.00185792
UGT1A6	1.06438	9.52715	3.2273	0.00186458
RASL12	-0.624986	7.18527	-3.22565	0.00187398
PDIK1L	0.350772	8.34125	3.22461	0.00187995
DCLK2	-0.371209	5.87559	-3.22334	0.00188726
PRELID2	0.479245	11.1188	3.22308	0.0018888
MLPH	0.740748	10.1832	3.22195	0.00189532
OLFML1	-0.425582	7.5123	-3.22185	0.00189591
SULF1	-1.20379	11.3639	-3.22119	0.00189974
ATPIF1	0.302406	14.159	3.21916	0.00191156
SHMT1	0.321558	8.09361	3.21839	0.00191604
H19	-1.9818	8.76653	-3.21776	0.00191974
SLAMF8	-0.513533	10.0617	-3.21774	0.00191984
AQP12A	1.01039	7.14045	3.21612	0.00192934
FUT2	0.495538	9.66347	3.2158	0.00193124
FAM135A	0.408577	9.31172	3.21117	0.00195873
FSD1	-0.541754	8.91097	-3.21036	0.00196357
AGR2	0.759641	15.6238	3.21031	0.00196386
ATP13A2	0.308847	9.53417	3.20961	0.00196808
SLC6A10P	0.399464	10.047	3.20911	0.00197105
C5orf13	-0.544494	9.29695	-3.20873	0.00197335
DSE	-0.505257	10.9702	-3.20765	0.00197984
AMPH	-0.412164	6.19623	-3.20574	0.00199143
ERBB4	-0.262146	2.61009	-3.2046	0.00199831
EPHA10	0.440456	6.04706	3.20388	0.00200269
APOBEC2	0.289255	3.8065	3.20139	0.00201794
HSPB7	-0.749687	3.06012	-3.20019	0.00202536
FAM184B	0.649548	5.46519	3.19926	0.0020311
GPRC5C	0.505195	9.58932	3.19898	0.0020328
NDRG4	-0.435509	8.18781	-3.19811	0.00203816
SDHC	0.271275	10.6943	3.1952	0.00205629
ETFA	0.396526	10.3285	3.19273	0.00207176
BGN	-0.690332	7.87215	-3.18998	0.00208913
DENND5A	-0.522973	9.73244	-3.18942	0.0020927
SDC2	-0.711007	4.42044	-3.18928	0.00209361
FST	-0.910723	6.80338	-3.18664	0.00211042
CC2D1A	0.345628	8.7611	3.18662	0.00211059
PEX11A	0.437288	9.33838	3.18635	0.00211231
PHLPP2	0.51375	8.16561	3.18106	0.00214648
CLCN3	0.368603	10.3614	3.17577	0.00218112
UGT8	0.38019	9.88852	3.17549	0.00218301
UBTD1	-0.734299	9.18074	-3.17491	0.00218682
FAM70A	-0.946046	4.19886	-3.17067	0.00221508
CTTNBP2NL	0.271953	9.93932	3.16979	0.002221
AP1S1	0.492018	9.63781	3.16897	0.0022265
WDR55	0.29869	11.251	3.16811	0.0022323
RER1	0.256821	11.9321	3.16621	0.00224515
CSRP2	-0.532024	11.7789	-3.16393	0.00226064
FZD2	-0.522218	8.31119	-3.16381	0.00226147
ETV1	-0.310266	6.63539	-3.16153	0.00227714
SULT1A4	0.478524	11.7858	3.16133	0.00227849
HDHD3	0.388205	9.13993	3.16099	0.00228086
C11orf9	0.609699	8.75428	3.16052	0.00228406
BARX2	0.854322	5.86154	3.16006	0.00228722
DYNC1I1	-0.715118	4.78899	-3.15958	0.00229057
POSTN	-0.877309	11.3606	-3.15847	0.00229824
PGF	-0.687844	7.73091	-3.15598	0.00231555
NKAPL	-0.327255	8.94035	-3.15564	0.00231793
MYO1F	-0.448345	10.1746	-3.15488	0.00232329
MARCKSL1	0.326552	11.7391	3.15258	0.00233946
TIMP1	-0.751798	12.4877	-3.1525	0.00234002
ZBTB7C	0.957256	9.06064	3.15198	0.00234366
ZNF238	0.474202	5.66933	3.15183	0.00234476
SGK2	0.707045	9.65182	3.14943	0.00236173
BTNL9	0.563862	6.19423	3.14524	0.00239175
FNDC4	-0.596685	5.80924	-3.14523	0.00239181
SCNN1B	1.77324	7.0158	3.14375	0.00240249
C17orf28	0.577895	11.2628	3.14362	0.00240344
PAMR1	-0.610723	8.14551	-3.14298	0.00240803
DCXR	0.301029	12.5169	3.14075	0.00242425
RGS17	-0.846021	5.28684	-3.14031	0.00242744
NAPEPLD	0.482625	10.9059	3.13903	0.0024368
CNN2	-0.474956	12.1827	-3.13893	0.00243757
JAM3	-0.639559	7.37868	-3.13792	0.002445
ANGPT2	-1.00091	8.87798	-3.13558	0.00246226
SH3RF2	0.405189	9.02404	3.13343	0.00247819
FAR2	0.34209	9.28471	3.1334	0.0024784
ATXN7L1	0.248533	7.27812	3.1326	0.00248436
SPARC	-0.735085	12.7484	-3.13049	0.00250016
GYPC	-0.388449	9.0939	-3.13	0.00250384
COPG	0.298365	10.6839	3.1285	0.00251509
KIAA1875	0.373155	8.79755	3.12657	0.00252969
B3GALT1	1.32017	5.81516	3.12433	0.00254674
MYO5C	0.475298	9.1781	3.12368	0.00255174
FZD5	0.513994	10.7797	3.12181	0.00256607
ELOVL4	-0.637203	5.73108	-3.12176	0.00256645
PRKD1	-0.45671	6.9258	-3.12037	0.00257715
EFS	-0.570573	9.28436	-3.11679	0.00260496
ZBTB7B	0.364904	8.25246	3.11499	0.00261897
TMEM54	0.512901	15.6799	3.11369	0.00262917
CYGB	-0.361217	14.6064	-3.11321	0.00263302
GLT25D1	-0.384468	8.36846	-3.1109	0.00265125
LDB2	-0.464858	7.20387	-3.11045	0.00265477
CDX1	0.337927	11.6431	3.10554	0.00269406
DENND2A	0.502919	8.21927	3.10423	0.00270459
CERCAM	-0.379446	9.16024	-3.10402	0.00270631
APLP1	-0.282207	6.32184	-3.10193	0.00272318
MUC2	1.32725	9.48613	3.10182	0.00272409
MRPL42	0.272673	10.7191	3.10097	0.00273105
SPA17	0.331056	9.14285	3.09965	0.00274181
CNPY4	-0.369142	7.56729	-3.09911	0.0027462
TSPAN12	0.429886	10.1193	3.09741	0.00276013
CHST10	-0.368362	4.57792	-3.09628	0.00276949
NDUFB1	0.294416	13.6064	3.09567	0.00277448
C22orf15	-0.381948	8.32536	-3.09508	0.0027794
C10orf131	-0.43935	3.21399	-3.09356	0.00279202
ADAMTS6	-0.839226	4.35159	-3.09207	0.00280444
C1R	-0.566543	13.2205	-3.09052	0.00281738
MAP1B	-0.57015	6.71219	-3.08635	0.0028526
HOXB5	0.601325	11.5429	3.08479	0.00286583
CPNE2	0.312207	7.2445	3.08164	0.00289278
PCDHGB2	-0.651125	4.92261	-3.08037	0.00290379
GDEP	0.277669	1.58128	3.0802	0.00290524
PKP3	0.449549	13.6401	3.07951	0.00291117
C19orf54	0.352656	7.17404	3.07878	0.00291745
NR5A2	0.655103	8.53133	3.07805	0.00292384
LIMS2	-0.562412	8.83413	-3.07596	0.00294206
ACSM3	0.711613	8.42752	3.07513	0.00294927
SLC13A2	0.422541	7.06113	3.07432	0.0029564
COL5A2	-0.905587	11.7791	-3.07368	0.00296195
FAM168B	-0.221072	8.40665	-3.07366	0.00296219
ALDOB	1.34934	8.3144	3.07356	0.00296306
SPESP1	-0.499762	5.27442	-3.07353	0.00296329
ITIH1	0.354228	5.69208	3.07172	0.00297926
ZNF135	-0.645775	6.88546	-3.0706	0.00298918
EHF	0.468025	12.2059	3.06933	0.00300048
TWF1	0.312889	12.4271	3.06873	0.00300578
BDH1	0.577453	11.5723	3.06831	0.00300957
FXYD6	-0.406961	8.13068	-3.06829	0.00300972
PHLDB2	-0.518823	5.50251	-3.06809	0.00301149
FILIP1	-0.622594	5.33505	-3.06632	0.00302729
ENTPD1	-0.361521	9.07784	-3.06626	0.00302783
GSDMB	0.505598	12.7308	3.06443	0.00304433
C1QTNF1	-0.418199	7.49933	-3.06359	0.0030519
VAMP5	-0.415072	9.96613	-3.06338	0.0030538
CA7	1.0107	7.04572	3.06253	0.00306154
TOB1	0.337882	11.9628	3.06159	0.00307007
C14orf149	-0.283353	7.08936	-3.06144	0.00307139
GUCA2A	1.91387	12.1627	3.05968	0.00308741
ZEB1	-0.450437	9.19383	-3.05844	0.0030988
PKP2	0.523027	11.8908	3.05615	0.00311983
ENTPD5	0.81039	8.64388	3.05557	0.0031252
CDON	-0.511526	5.36036	-3.05453	0.00313478
PDCD1LG2	-0.616628	3.99048	-3.05422	0.00313765
LOXL1	-0.659278	8.9991	-3.05182	0.00315995
GALE	0.44457	9.62601	3.05068	0.00317066
SEZ6L2	0.558208	11.5788	3.04994	0.00317755
SPAG5	0.388468	10.9488	3.04983	0.0031786
C5AR1	-0.849856	7.99666	-3.04934	0.00318324
ST14	0.319435	12.7784	3.0489	0.00318735
FAM43A	-0.460137	9.52359	-3.04655	0.00320951
GALNT4	0.502672	10.0303	3.04142	0.00325847
ELTD1	-0.601788	7.48547	-3.0413	0.00325962
MUC13	0.628431	12.0968	3.04088	0.00326368
ITFG1	0.319062	11.1443	3.0404	0.00326826
WNT7A	-0.842741	3.59768	-3.03807	0.00329078
PDLIM7	-0.501499	9.41651	-3.03649	0.00330616
C2orf15	0.473953	8.05443	3.03489	0.00332173
WWC2	-0.431091	4.93367	-3.03302	0.00334001
UCHL1	-0.901166	9.56436	-3.03271	0.00334308
SLC9A5	0.312028	7.02572	3.03188	0.00335126
ALS2CR11	-0.770613	3.36945	-3.03067	0.00336319
FGFR3	0.559978	8.72168	3.03012	0.00336868
UGT1A8	0.878219	8.45513	3.0301	0.00336887
LPCAT3	0.370991	13.3315	3.02806	0.00338913
TMEM184A	0.342156	6.84878	3.02694	0.00340024
RFTN1	-0.518973	11.3981	-3.02679	0.00340183
TGFB2	-0.698032	5.62536	-3.02564	0.00341334
COQ10A	-0.258777	8.62589	-3.02483	0.00342144
PRDM15	0.291844	5.81309	3.0226	0.00344389
NDUFA1	0.272764	15.3782	3.02159	0.00345414
HHLA2	0.864861	9.23177	3.02075	0.0034626
FUCA1	0.67429	12.6188	3.02012	0.00346907
HLA-DQB1	-0.562812	11.2803	-3.02005	0.00346977
ABCC3	0.4262	11.4954	3.01955	0.0034749
NUAK1	-0.48838	7.92397	-3.01954	0.00347492
CACNG3	0.287626	6.83408	3.01888	0.00348172
FAM132A	0.786668	9.19282	3.01878	0.00348277
FAM55D	1.81119	11.4554	3.0183	0.00348761
COX4I2	-0.312513	6.33271	-3.01606	0.00351064
NDUFB3	0.271578	14.2693	3.01481	0.00352348
TIE1	-0.766126	6.95918	-3.01396	0.00353228
TMEM45B	0.520154	13.7875	3.01382	0.00353377
SLC16A8	-0.643138	2.64947	-3.01372	0.00353475
RASA4	-0.289011	8.8407	-3.01305	0.00354169
TMEM38A	0.376576	7.95238	3.01233	0.0035492
SBSN	-1.33797	4.64999	-3.0095	0.00357869
FERMT2	-0.538796	8.84762	-3.00897	0.00358428
C12orf53	-0.818071	5.72177	-3.00874	0.00358667
AFF1	0.317477	8.27587	3.00871	0.00358705
MAPK9	0.31234	8.37018	3.00841	0.00359015
KLF9	-0.49735	10.7164	-3.00396	0.00363724
PLS1	0.7142	12.1124	3.00152	0.00366319
MLLT10	-0.202794	8.80416	-3.00102	0.00366864
COX18	0.451894	5.56324	2.99968	0.00368296
TRPC1	-0.588795	7.42958	-2.99416	0.00374278
NMUR1	-0.492837	7.27115	-2.9941	0.00374346
CLDN5	-0.65857	9.59492	-2.99408	0.00374371
STON1	-0.529647	8.19744	-2.99374	0.00374737
TTLL6	1.05646	5.48405	2.99193	0.00376723
SLC17A7	-0.417562	8.60765	-2.99137	0.00377337
CNRIP1	-0.507917	6.00431	-2.99108	0.00377666
FAM133A	-0.593383	1.53929	-2.98948	0.00379421
GNB4	-0.393557	9.85806	-2.98937	0.00379549
RNF150	-0.797199	7.00608	-2.98847	0.00380547
DAO	0.697971	6.34963	2.98789	0.00381184
C7orf46	0.465535	8.21552	2.98783	0.00381261
SERPINB2	-0.743634	2.00811	-2.98692	0.00382272
MSRB3	-0.604433	9.32493	-2.9847	0.00384753
SLC2A12	-0.704805	5.76146	-2.98347	0.00386129
TNC	-0.955727	9.3776	-2.98317	0.0038646
MN1	-0.77773	5.51076	-2.98284	0.00386837
PDPN	-0.989248	9.39692	-2.98127	0.00388606
SERINC5	0.312655	9.34542	2.97962	0.00390478
SOD1	0.250208	15.1474	2.97941	0.00390721
MYOZ3	-0.381473	7.22964	-2.97939	0.0039074
F11R	0.333271	12.7773	2.97891	0.0039129
OR7E37P	0.301962	8.91343	2.97754	0.00392847
NLRP6	0.779652	2.45293	2.97733	0.00393092
ALDH6A1	0.47	10.0576	2.97642	0.00394127
GALNTL2	-0.859148	5.92361	-2.97629	0.00394278
SLC22A18	0.470639	13.2106	2.97564	0.00395025
C11orf1	0.440291	6.60265	2.97477	0.00396029
TMEM119	-0.642473	10.1093	-2.9747	0.00396101
RNF166	-0.281064	6.49963	-2.97359	0.00397388
KCND2	-0.333309	3.35722	-2.97262	0.00398504
C21orf59	0.247363	12.4499	2.97235	0.00398816
PNMAL1	-0.595366	6.87521	-2.97224	0.00398947
CDK10	0.299121	9.93469	2.97131	0.0040003
AFAP1L1	-0.635475	7.87091	-2.96922	0.00402457
IGFBP3	-0.552823	11.1461	-2.96916	0.00402533
NEDD4L	0.807661	9.90595	2.96904	0.00402671
RAB14	0.360964	7.56233	2.96566	0.00406638
TMEM61	0.876603	9.65692	2.9656	0.00406712
DMBT1	1.6695	10.0502	2.9642	0.00408357
TLN2	0.360004	12.3568	2.96168	0.00411357
SFRP4	-1.67738	4.76705	-2.96143	0.00411658
TIRAP	0.229326	6.44393	2.95666	0.00417376
KYNU	-0.825578	5.25764	-2.95549	0.00418797
C6orf225	-0.360067	6.30474	-2.95541	0.0041889
RAMP3	-0.481101	7.2037	-2.95327	0.00421494
FAM89B	-0.293093	11.8982	-2.95322	0.00421561
CLDN8	1.93898	7.73314	2.95313	0.00421667
CHP	0.467251	14.3228	2.95312	0.00421684
SIRPA	-0.444334	10.0846	-2.95225	0.00422739
NAAA	0.595843	9.18456	2.9517	0.00423419
LBH	-0.506364	6.55114	-2.9514	0.00423785
MMP9	-0.806824	11.8901	-2.95102	0.00424246
LAPTM5	-0.457507	10.7548	-2.95035	0.00425067
DDI2	0.414465	7.24342	2.9486	0.0042723
FOXC1	-0.510467	8.22185	-2.9483	0.00427591
DOC2A	0.597592	5.46678	2.94782	0.00428193
LIX1L	-0.413676	7.80387	-2.94633	0.00430033
ABCG1	0.415686	9.44929	2.9461	0.00430324
AKAP1	0.321142	10.8602	2.94528	0.00431344
PPA1	0.368941	14.677	2.94474	0.00432011
AKAP12	-0.53885	8.11082	-2.94461	0.0043218
GZMH	-0.638182	8.61786	-2.94334	0.00433764
CYBRD1	-0.494122	9.66474	-2.94134	0.00436272
MUT	0.325551	10.9511	2.94134	0.00436279
PTN	-0.447339	9.09707	-2.94014	0.00437782
HTR2A	-0.91797	5.20382	-2.93986	0.00438137
C20orf197	-0.504477	2.63001	-2.93959	0.00438479
SLC27A2	0.478232	10.427	2.93906	0.00439151
RGS16	-0.826418	8.83309	-2.93866	0.00439662
DIRC1	-0.501551	11.7677	-2.93744	0.00441213
FAM55B	0.800498	7.57121	2.93727	0.00441429
PRR18	0.340032	3.45426	2.93593	0.00443138
SCGB1D1	-0.244972	2.90131	-2.93488	0.00444478
ATP5O	0.273544	15.3331	2.93355	0.00446178
C10orf99	0.958195	15.0493	2.93159	0.00448702
LRRC31	0.862293	7.99076	2.93016	0.00450563
TRPC6	-0.314039	11.0708	-2.9297	0.00451158
SLC23A1	0.6398	5.38109	2.9296	0.00451287
COL5A3	-0.839099	7.03119	-2.92946	0.00451461
MXRA7	-0.451856	9.23754	-2.92945	0.00451474
ARHGAP22	-0.413341	8.36025	-2.92926	0.0045173
GRP	-1.11974	6.24412	-2.92801	0.00453354
LARP6	-0.682597	8.76635	-2.92624	0.00455675
SYT11	-0.505733	7.7798	-2.92579	0.00456262
JAZF1	-0.455499	8.17934	-2.92361	0.00459127
BAI3	-0.780993	3.92379	-2.92282	0.00460172
TNKS1BP1	-0.34662	7.7189	-2.92259	0.00460481
ZEB2	-0.424991	8.93512	-2.92093	0.0046267
PSD	-0.459156	11.4916	-2.92023	0.00463602
GART	0.298513	10.6577	2.91967	0.0046435
BATF3	-0.569718	8.81673	-2.91854	0.00465859
CHGA	2.36447	12.7175	2.91396	0.00472022
C9orf16	-0.45489	10.4102	-2.91229	0.00474292
TSPAN13	0.541753	11.2544	2.91186	0.00474877
DACT3	-0.553412	9.54365	-2.90965	0.00477889
PYY	0.91293	3.31734	2.90928	0.00478399
NUP98	0.239349	10.8425	2.90914	0.00478586
ITPKB	-0.39545	8.24188	-2.9088	0.00479065
AMPD1	1.1922	6.13788	2.90815	0.00479954
PTGES	-0.918402	5.60755	-2.90786	0.00480351
ACAD10	0.346609	8.48504	2.90784	0.0048038
TUBB3	-1.173	10.0426	-2.90774	0.00480518
FAM180A	-0.373193	7.08938	-2.90735	0.00481047
DPYSL4	-0.493376	8.68065	-2.90708	0.0048143
NPY6R	0.45566	5.9192	2.90694	0.00481612
PPM1A	0.294605	8.35691	2.90655	0.00482154
ITGA5	-0.555648	9.11223	-2.90646	0.00482273
ACSL5	0.328328	14.1732	2.90527	0.00483922
SLC10A5	0.591348	5.27897	2.90454	0.00484934
STXBP6	0.454369	10.3857	2.90169	0.00488903
HMGXB4	0.22324	9.5981	2.90162	0.00489012
ZAR1	0.28042	4.9759	2.90121	0.0048958
ST8SIA4	-0.487436	4.80659	-2.89951	0.00491971
HNF4A	0.504317	6.46181	2.89886	0.00492884
ADAMTS2	-0.404975	5.39517	-2.89771	0.00494507
FAM20C	-0.411735	10.7113	-2.89678	0.00495817
CNNM4	0.592199	13.0832	2.89571	0.00497334
LOC388692	-0.267393	9.07262	-2.8954	0.00497784
SIRPB1	-0.321901	8.15321	-2.89536	0.00497828
CDH5	-0.309357	8.04478	-2.89518	0.0049809
SLC6A7	0.34226	9.5026	2.89424	0.00499431
CACNA2D1	-0.402413	6.43838	-2.893	0.00501195
AUH	0.333319	11.1301	2.89285	0.00501413
IL18	0.546544	10.6446	2.89154	0.00503297
GLI3	-0.591545	8.87822	-2.89089	0.00504221
CDC42SE2	0.420964	13.1561	2.88971	0.00505923
SCGB2A1	1.5966	9.13047	2.88924	0.00506603
PI15	-1.04147	7.8014	-2.88867	0.0050743
TRAM2	-0.30609	10.0053	-2.88796	0.00508466
RFTN2	-0.479504	5.71274	-2.88714	0.00509655
SMPDL3B	0.52508	8.98828	2.8871	0.00509714
IRF6	0.355798	9.10647	2.88652	0.00510555
MPPED2	-0.54011	4.14904	-2.88569	0.00511765
OSMR	-0.429641	6.54758	-2.88415	0.00514007
PLEKHA4	-0.544571	10.7798	-2.88389	0.00514396
FAM110B	-0.514392	6.88433	-2.88274	0.00516087
FLT3LG	-0.393303	7.18423	-2.88198	0.00517192
RASGEF1B	0.307723	7.69906	2.88195	0.00517242
BHMT2	-0.546258	5.31023	-2.88171	0.00517598
ELK3	-0.432818	6.75707	-2.8817	0.00517611
FCGRT	-0.396482	14.4394	-2.88162	0.00517724
RAB25	0.351368	12.2032	2.88047	0.00519427
HOXB13	1.4798	12.7518	2.87722	0.00524253
ARHGEF6	-0.486744	6.76395	-2.87637	0.0052552
PXMP2	0.528878	9.1138	2.87388	0.00529251
HSD11B2	0.898529	13.0301	2.8735	0.00529831
COMP	-1.0647	7.8273	-2.87318	0.00530308
VIL1	0.416868	13.1765	2.87269	0.00531047
RBMS1	-0.459661	10.7972	-2.87116	0.00533365
C15orf26	-0.430879	4.52955	-2.87096	0.0053366
PSMG1	0.41506	13.1805	2.87007	0.00535023
NR1I2	0.522602	9.47849	2.86602	0.00541208
MEIS1	-0.582874	5.32904	-2.86593	0.00541337
RUNX1T1	-0.571103	8.92775	-2.86591	0.00541367
MAMLD1	-0.390389	5.39256	-2.86577	0.00541586
GALNT7	0.602007	11.8584	2.86514	0.00542559
C14orf129	0.45698	12.4873	2.86486	0.00542992
AIM1	0.369088	10.4862	2.86392	0.00544439
CTNND1	0.316248	10.158	2.86321	0.00545531
SYTL2	0.605731	11.8135	2.86204	0.00547346
MCAT	0.277552	9.9857	2.86181	0.00547705
USP11	-0.314028	7.97657	-2.86128	0.00548534
AK2	0.190916	11.9462	2.85952	0.00551271
NGFRAP1	-0.489993	13.0399	-2.85944	0.00551398
PPP1R1B	0.537303	11.6259	2.85752	0.00554405
SLC9A2	1.1505	7.93866	2.85678	0.00555564
TEK	-0.448962	8.4632	-2.85662	0.0055582
CCDC84	-0.273235	10.9389	-2.85553	0.00557544
MAF	-0.376888	10.2077	-2.85508	0.00558243
STAT2	-0.302697	13.3127	-2.85491	0.00558509
ANKRD6	-0.583828	5.25055	-2.85449	0.00559181
AJAP1	-0.236351	4.12821	-2.84809	0.00569393
SPOCK1	-0.944148	8.42888	-2.84743	0.00570454
DDX24	-0.382152	8.29794	-2.84734	0.00570608
KCTD11	0.287759	8.7532	2.84584	0.00573032
ASB18	-0.3431	7.74743	-2.84339	0.00577
GLIS3	-0.468206	5.05726	-2.84259	0.00578313
GPR172B	0.456934	7.95076	2.84254	0.00578395
RAD50	0.323739	9.98404	2.84212	0.00579075
FRK	0.447966	8.58772	2.84162	0.00579891
TTLL10	0.751747	2.67581	2.84123	0.00580526
FABP1	1.19296	13.0509	2.84067	0.00581455
ZNF577	-0.366616	8.57858	-2.8384	0.00585187
PIGC	0.492568	7.14699	2.83727	0.0058705
HINT1	0.261855	16.2131	2.83723	0.00587125
CAPN13	1.08557	9.69779	2.83695	0.00587592
SLC6A14	1.11282	8.77959	2.83545	0.00590069
PARD6G	-0.507006	7.07232	-2.83466	0.00591382
TUBG1	0.271959	11.0224	2.83451	0.00591637
SERINC2	0.537745	8.88659	2.8338	0.00592832
C19orf57	0.215349	8.75338	2.83238	0.00595207
MARVELD2	0.313339	10.9422	2.83193	0.00595951
OR8H1	0.169029	5.61517	2.83066	0.00598087
RPS6KA3	0.258007	11.104	2.83006	0.005991
GNG2	-0.480651	8.70904	-2.82947	0.00600098
ATP8A2	-0.44071	4.38497	-2.82942	0.00600175
ADAM8	-0.573212	11.564	-2.82884	0.00601154
PCDH7	-0.550449	6.83386	-2.82854	0.00601663
MS4A8B	1.1652	8.30503	2.82853	0.0060169
NOS1	-0.452388	4.2106	-2.82833	0.0060202
GPT	1.27632	7.4612	2.82828	0.0060211
NRARP	0.527495	9.27571	2.82545	0.00606929
SLC28A2	1.66729	8.8206	2.8247	0.00608195
RNF217	-0.619912	6.93663	-2.82287	0.00611346
EIF4EBP2	0.233844	12.807	2.82052	0.00615383
CKM	-0.571338	4.58127	-2.81964	0.00616913
GATAD1	0.266945	10.0171	2.81894	0.00618126
NHSL2	-0.375474	4.51293	-2.81757	0.00620501
CMTM3	-0.448342	10.6638	-2.81739	0.00620819
GPRC5A	0.399242	10.7256	2.81704	0.00621425
RHBDL2	1.01545	9.7572	2.81698	0.00621543
OR56A4	0.359914	4.85139	2.8167	0.00622019
GEMIN8	0.381974	8.55694	2.81614	0.00622996
SCGB1D2	-0.267889	3.08399	-2.81559	0.00623968
PANK3	0.373228	10.414	2.8126	0.00629219
CLEC11A	-0.485616	10.6515	-2.81199	0.00630292
CRB3	0.363898	12.0131	2.8113	0.00631519
HIST2H3D	0.268103	14.0021	2.8103	0.00633293
PCYOX1	-0.32234	10.6433	-2.81008	0.00633675
GPRC5B	-0.360258	8.05097	-2.80982	0.00634143
SLC22A5	0.525965	10.8516	2.809	0.00635601
TRMT2B	0.29793	9.50568	2.8085	0.00636495
HEY2	-0.651904	6.24622	-2.80849	0.00636505
ITLN1	2.22083	14.4549	2.80721	0.00638786
ATP5B	0.327957	14.3058	2.80568	0.00641532
OLFM4	1.45445	14.7842	2.80523	0.00642337
B4GALNT1	-0.450386	6.57885	-2.80481	0.00643096
DEFB105B	0.306235	3.4458	2.80361	0.00645255
SFRP2	-1.26267	6.45811	-2.80264	0.00647012
LAMA5	-0.314665	12.9191	-2.79961	0.00652521
PTPRR	0.83767	7.5955	2.79866	0.00654251
KLK11	1.0208	8.67187	2.79684	0.00657595
RAB12	-0.279517	8.87641	-2.79496	0.00661061
PLEKHO1	-0.372433	10.3542	-2.79173	0.0066703
FAM164C	0.350078	7.84473	2.79069	0.00668973
LHFP	-0.518051	10.7179	-2.78996	0.00670339
MID1	0.381735	8.11957	2.78808	0.00673861
FASN	0.370768	11.92	2.78783	0.00674339
TOR2A	0.243796	12.0583	2.78667	0.00676515
HK2	0.555658	8.90851	2.78664	0.00676566
IQSEC1	-0.293129	11.2632	-2.78572	0.0067832
MRAP2	0.470585	8.55795	2.78482	0.00680018
FMNL3	-0.464239	6.80219	-2.78471	0.00680222
ALPI	0.542528	7.00471	2.78414	0.00681298
PLA2G2A	1.43481	12.6886	2.78402	0.00681539
STK32B	-0.693034	4.04516	-2.78291	0.00683642
GGT5	-0.535497	10.3478	-2.78253	0.00684372
NLGN2	-0.375445	8.78739	-2.7824	0.00684604
A4GNT	0.311982	2.91929	2.7807	0.00687865
C1orf93	0.312027	13.1443	2.77968	0.00689809
ZNF787	0.240238	9.97711	2.77893	0.0069126
CTSB	-0.322531	12.4743	-2.77851	0.00692069
CELA2B	0.241973	6.48173	2.7764	0.00696128
ATP1B1	0.404757	15.2227	2.77611	0.00696698
FAM160A1	0.33679	6.28986	2.77575	0.00697392
MYL9	-0.581901	11.0546	-2.77519	0.00698474
PKIB	1.21968	9.64415	2.77497	0.00698915
HIPK1	0.240963	8.94075	2.77306	0.00702628
ATRX	0.237828	8.71174	2.77223	0.0070425
WBP5	-0.360418	11.7081	-2.76971	0.00709197
ITPR1	-0.408637	9.46635	-2.76961	0.007094
C18orf8	0.278372	9.16243	2.76913	0.00710338
HSD11B1	-0.528913	8.60162	-2.7691	0.00710402
HNRNPH2	0.27126	11.1715	2.76867	0.00711237
WSCD1	1.0328	5.8989	2.76842	0.00711739
KLHL4	-0.409882	3.68138	-2.76831	0.00711965
MCC	-0.348962	4.68036	-2.76819	0.00712197
CAV1	-0.469368	10.5864	-2.76572	0.00717101
SLC30A10	1.0279	6.5142	2.76561	0.00717306
PAM	-0.329922	11.5488	-2.76536	0.00717798
UCN2	-1.03263	6.29231	-2.76533	0.00717868
QRICH2	-0.312525	4.12246	-2.76504	0.00718454
SLIT3	-0.487671	8.74228	-2.76435	0.00719822
PCYT1B	-0.490426	2.17804	-2.76429	0.00719945
KCNMB4	-0.649663	9.72037	-2.76359	0.00721333
CHRNA7	0.633253	8.06382	2.76229	0.00723938
PRR15	0.352248	9.68472	2.76075	0.00727032
MYL6B	-0.439537	11.3228	-2.75934	0.00729893
TUBA3D	0.195935	10.0903	2.75883	0.00730908
UBE4B	0.391991	6.88928	2.757	0.00734622
GAS7	-0.468932	6.93474	-2.75353	0.00741705
SFXN4	0.2604	11.2682	2.75353	0.00741705
C16orf52	0.230162	9.10106	2.75337	0.00742037
CSPG4	-0.599809	7.81262	-2.75309	0.00742622
BCL6B	-0.592309	7.4756	-2.75285	0.007431
CPZ	-1.04897	5.7025	-2.75222	0.00744395
COPZ2	-0.48219	8.30819	-2.75174	0.00745402
GAB1	0.416973	7.27366	2.75019	0.00748585
SF3A1	0.254545	10.2702	2.75007	0.00748838
SLC44A3	0.419505	11.441	2.74973	0.00749537
DNAJC22	0.380832	8.94132	2.74922	0.00750605
COL1A1	-1.16034	13.5269	-2.74917	0.00750714
APOE	-0.663232	14.349	-2.74896	0.00751143
CAPN9	1.24701	9.14442	2.74842	0.00752256
VIP	-1.23744	7.16878	-2.74787	0.0075341
PELI2	-0.357677	9.55324	-2.74657	0.00756124
RAB3IL1	-0.435925	7.68116	-2.7445	0.00760451
AKT3	-0.245229	8.10751	-2.7445	0.00760455
NANS	0.475399	14.7424	2.74429	0.00760888
MXRA8	-0.760428	7.51186	-2.74273	0.00764173
FNBP1	-0.430765	11.5019	-2.74266	0.00764326
PACSIN3	-0.607782	6.29351	-2.74192	0.00765882
DPYS	-0.268578	1.9381	-2.7417	0.00766348
IRS1	-0.410503	8.37412	-2.7416	0.00766551
FRMD4A	-0.274521	7.27162	-2.74098	0.00767875
ZNF699	-0.337976	5.92828	-2.7408	0.0076826
PDLIM3	-0.506164	8.87641	-2.74001	0.00769929
RAI14	-0.505055	9.39965	-2.73801	0.00774175
SUSD2	-0.511989	6.79036	-2.7373	0.00775694
PPIAL4A	0.286482	15.1012	2.73713	0.0077607
ACAA1	0.354827	13.0261	2.73505	0.00780526
MBD3	-0.255163	10.4764	-2.73433	0.00782073
FEZ1	-0.394604	7.96368	-2.73386	0.00783078
ESAM	-0.3512	8.29731	-2.73123	0.00788764
KIF5A	-0.506552	4.42929	-2.73067	0.0078999
GAS1	-0.838285	7.04785	-2.72817	0.00795433
FAM22D	-0.324999	6.95688	-2.72813	0.0079553
CSNK1A1L	0.170024	9.40533	2.72729	0.0079735
NAT1	0.498084	10.3433	2.72729	0.00797355
IDH2	0.365306	11.8132	2.72678	0.00798481
ERLIN2	0.331175	8.48096	2.72662	0.00798822
LOC100190986	0.37629	11.336	2.7258	0.00800638
CHDH	0.380274	9.57341	2.72577	0.00800698
MYO5A	-0.397423	8.46231	-2.72565	0.00800955
DGKI	-0.708985	3.07563	-2.72418	0.00804197
FOXS1	-0.651677	8.36618	-2.72409	0.00804395
FANCD2	0.439059	7.67797	2.72391	0.00804799
ZFP62	0.27461	9.68923	2.72369	0.00805295
KAL1	-0.742698	7.2505	-2.72368	0.00805298
C1orf54	-0.396246	12.1349	-2.72349	0.00805733
B3GNT7	0.711719	9.77884	2.72316	0.00806454
S100A12	-1.08089	7.65049	-2.72285	0.0080715
PRR16	-0.633964	6.05038	-2.72123	0.0081074
GGT6	0.666677	9.05568	2.72116	0.00810888
SOBP	-0.429983	6.24502	-2.71973	0.00814088
TCF15	-0.394299	8.58942	-2.71927	0.00815108
ABCG4	-0.766429	4.04338	-2.71899	0.00815729
LOC283174	-0.689512	6.7342	-2.71808	0.00817785
MFGE8	-0.420099	8.49645	-2.71678	0.00820692
MMP2	-0.683335	8.92175	-2.71553	0.00823519
DUOX1	0.70915	6.0414	2.71377	0.00827491
SI	0.485825	8.51289	2.71372	0.00827615
GRM2	-0.673169	3.44982	-2.71298	0.0082929
DDIT4L	-0.728129	5.63146	-2.71245	0.00830492
C11orf51	0.246272	10.1379	2.71168	0.00832252
YSK4	0.24329	1.55561	2.71126	0.00833198
LRRC16A	0.395508	7.72783	2.71119	0.0083337
HIST1H2BE	0.533522	8.66539	2.70965	0.0083688
MRPL35	0.242512	11.0395	2.70794	0.00840818
SMYD2	0.278837	10.981	2.70758	0.00841641
PMEPA1	-0.655769	11.5081	-2.70549	0.00846474
FAM57B	0.207506	11.1269	2.70453	0.00848697
SLFN5	-0.367217	14.7395	-2.70392	0.00850106
ZAK	-0.65621	10.0513	-2.70342	0.00851276
STEAP2	-0.42508	6.50971	-2.70212	0.00854289
EHHADH	0.44579	7.17566	2.70152	0.00855689
LIPH	0.695949	11.3761	2.70152	0.00855695
SELM	-0.441265	11.713	-2.70115	0.00856552
PSG11	0.218895	4.68986	2.7009	0.00857154
COX6A2	-0.217651	8.08337	-2.7002	0.00858785
CYP3A5	0.5697	11.2533	2.69914	0.0086127
SGCD	-0.450042	7.01943	-2.69903	0.00861528
PNPLA3	0.537381	6.80492	2.69868	0.00862367
KGFLP1	-0.382735	8.52051	-2.69791	0.00864175
ZBTB46	-0.432339	7.44877	-2.69786	0.0086429
ADD3	0.357988	12.4885	2.69665	0.0086716
NOSTRIN	0.519911	12.4019	2.69643	0.00867662
PDGFB	-0.607191	7.04876	-2.69548	0.00869931
SLC41A2	0.434232	8.67721	2.69508	0.0087088
HIST2H4B	0.441843	11.8954	2.69481	0.00871512
ZNF532	-0.445632	8.77162	-2.69408	0.00873239
SEMA4G	0.512131	7.51977	2.69396	0.00873532
FADS1	-0.711016	9.34966	-2.69343	0.00874789
PLEKHF1	-0.33268	7.52833	-2.69334	0.00875022
ENPEP	-0.842519	3.03313	-2.69307	0.00875656
HECTD3	0.325214	9.92227	2.69271	0.0087652
ELF3	0.322083	13.1554	2.69243	0.00877182
PSMD11	0.19381	11.027	2.68932	0.00884641
GPX2	0.404865	14.0916	2.68877	0.00885978
RBKS	0.399394	10.2423	2.68873	0.00886063
ADAM6	0.209573	1.3409	2.68843	0.00886804
JAG2	-0.753454	7.37951	-2.68708	0.00890073
USH1C	0.323982	10.5253	2.68681	0.00890714
OLFM2	-0.344782	6.19105	-2.68566	0.00893503
FPR1	-1.0094	9.60286	-2.68477	0.0089567
PIRT	-0.260251	4.81624	-2.68454	0.00896248
DEFB104B	0.222287	5.63888	2.68232	0.00901658
EIF1AY	-1.05028	9.15814	-2.68149	0.00903691
PCDH19	-0.688916	7.05653	-2.68098	0.00904956
NRIP3	-0.468417	5.24459	-2.68037	0.00906467
TBX10	0.828156	9.85679	2.67843	0.00911235
DHX30	-0.247019	9.02634	-2.67828	0.00911629
PCDHGB3	-0.529084	4.81194	-2.67799	0.00912325
NRP2	-0.569794	5.72336	-2.67711	0.00914529
SLPI	0.67462	12.3901	2.67667	0.00915602
TAF7	0.207071	12.775	2.67634	0.00916434
SAMD4A	-0.344712	7.02191	-2.67591	0.00917499
RNF165	-0.467671	1.70065	-2.67452	0.00920961
TSPAN8	0.511892	15.0508	2.67434	0.00921417
ZDHHC23	0.304691	7.75454	2.67256	0.00925877
KDELC1	-0.404663	8.64563	-2.67255	0.00925902
TUB	-0.585797	5.3731	-2.67246	0.00926124
PTPN5	0.186771	5.28905	2.67214	0.00926935
SCNN1G	0.326943	4.18072	2.67169	0.00928077
CHAD	0.484278	6.26722	2.67152	0.00928498
PLAU	-0.769007	10.6126	-2.67111	0.00929543
CREB5	-0.729627	7.10356	-2.67077	0.00930386
EGFLAM	-0.465857	8.55262	-2.67037	0.00931406
ZNF287	-0.548721	5.19482	-2.67026	0.0093167
PPAPDC1A	-1.04454	6.43583	-2.66913	0.00934531
SCGB3A1	-0.210532	13.7426	-2.66841	0.0093635
MTMR11	0.468278	10.8717	2.6671	0.00939683
C3orf54	-0.303084	15.0427	-2.66701	0.00939926
CNGA4	0.243368	4.81611	2.66696	0.00940041
NR3C2	0.41096	9.6127	2.66679	0.00940471
BRI3BP	0.275701	9.91849	2.66564	0.0094341
GCNT1	0.412467	9.9176	2.66472	0.00945753
NOG	-0.653762	3.89933	-2.66401	0.00947572
VNN1	0.799143	9.07617	2.66386	0.00947981
NCDN	-0.304868	8.28458	-2.66376	0.00948218
DUSP7	-0.487338	4.5156	-2.66299	0.00950198
PPP1R16A	0.257501	14.0312	2.66291	0.00950415
STS	0.497357	7.08556	2.66284	0.00950589
MT1G	1.05418	13.5162	2.66245	0.00951593
HSPB1	-0.337896	11.8513	-2.66139	0.00954329
PLEKHG6	0.282861	8.4818	2.66025	0.00957268
MOXD1	-0.60786	9.96933	-2.66008	0.00957719
PCK1	0.851045	10.6429	2.65896	0.00960612
TRPV6	0.373538	5.01375	2.65869	0.00961309
FLRT2	-0.550837	6.3396	-2.65846	0.00961924
RYR2	-0.498234	4.91016	-2.65826	0.00962428
CHI3L1	-0.699231	9.26777	-2.65794	0.00963277
UBR4	0.240319	9.85039	2.65781	0.00963605
GBP7	-0.268941	1.46301	-2.65681	0.00966213
NKG7	-0.474319	9.7998	-2.65596	0.00968438
SYNE2	0.339114	10.6584	2.6559	0.00968584
EDNRA	-0.49533	8.0626	-2.65574	0.00969017
ITM2A	-0.622573	10.5565	-2.65556	0.00969481
PPP2R1B	0.301501	6.6606	2.6555	0.00969637
PCLO	0.421549	3.71998	2.65489	0.00971241
KLRD1	-0.460995	6.03436	-2.65461	0.00971988
APOBEC3A	-1.07349	7.7323	-2.65454	0.00972157
ABCB11	0.278569	4.32467	2.65449	0.00972279
EFEMP1	-0.603296	11.6393	-2.65372	0.00974327
ASL	0.37826	11.3507	2.65205	0.00978727
ZNF568	-0.254214	6.34735	-2.65159	0.00979933
THOC3	0.348621	10.5208	2.65152	0.00980121
FABP2	0.881973	5.93706	2.65005	0.00984027
ITPRIP	-0.433752	10.5376	-2.64998	0.0098421
NLRP7	0.377358	6.2737	2.64822	0.00988873
RASSF7	0.340703	9.56447	2.64808	0.00989246
C4orf38	-0.297436	5.59812	-2.64805	0.00989323
STK39	0.279623	11.2799	2.64766	0.00990371
NT5C2	0.253692	10.1884	2.64765	0.00990413
DSEL	-0.578878	6.32192	-2.64701	0.00992122
IL24	-1.43151	6.53759	-2.64699	0.00992179
CXCL9	-0.632892	9.87912	-2.64617	0.00994376
ZNF512	-0.355034	8.80605	-2.64562	0.00995841
ELL	-0.19937	8.38892	-2.64507	0.00997328
LCP1	-0.507305	12.4991	-2.64496	0.00997598
THBS1	-0.449107	9.84655	-2.64471	0.00998279
PTGIR	-0.57958	7.29544	-2.64367	0.0100109
PRDM2	-0.227366	6.97411	-2.64291	0.0100313
ZNF567	-0.214358	7.83646	-2.6427	0.0100369
ZCCHC5	-0.432911	2.04012	-2.64171	0.0100639
TCEAL7	-0.433449	6.2232	-2.64108	0.0100809
PLAC9	-0.555048	7.89075	-2.64089	0.0100862
TC2N	0.53878	9.86326	2.64068	0.0100917
POF1B	0.289436	9.77227	2.64017	0.0101057
LY6G6F	0.215496	2.68396	2.63992	0.0101124
STX19	0.492815	10.9283	2.63909	0.0101349
IFT80	0.190357	8.40773	2.63847	0.010152
ARSD	0.341439	9.43651	2.63553	0.0102326
PCDHB13	-0.317431	9.76444	-2.63552	0.0102329
TNFSF4	-0.704917	7.27815	-2.63479	0.0102529
PTK7	-0.420976	7.75382	-2.63462	0.0102577
KLHL34	0.556723	7.14312	2.63426	0.0102674
TAGLN	-0.576205	12.1621	-2.63407	0.0102729
PDE6B	-0.328102	5.37102	-2.63335	0.0102926
UBN2	0.285428	10.2176	2.63312	0.0102989
BCL9L	-0.307615	8.07726	-2.63289	0.0103053
TXNDC2	-0.241783	4.94541	-2.63265	0.0103121
FN1	-0.792857	8.56386	-2.6324	0.010319
RNF186	0.703379	11.5907	2.63193	0.0103321
CDH11	-0.606231	7.37702	-2.63181	0.0103354
STRA6	-1.00911	6.52266	-2.63108	0.0103557
SLC2A6	-0.298918	11.8868	-2.63083	0.0103625
GINS1	0.32583	10.3023	2.63013	0.010382
LPHN3	0.518867	5.82013	2.62998	0.0103863
BAG1	0.314993	12.8506	2.62991	0.0103883
PANK1	0.372465	10.489	2.62986	0.0103895
GBGT1	-0.303529	8.26284	-2.62977	0.0103922
SAMD11	-0.303677	10.4509	-2.62902	0.0104129
TMBIM1	0.355578	11.4748	2.62865	0.0104232
UQCRC1	0.263415	13.1426	2.62808	0.0104394
KRCC1	0.437222	11.5197	2.62804	0.0104404
BRD3	-0.293596	9.07	-2.62784	0.0104462
CCDC47	0.287734	10.7181	2.62777	0.0104479
IQCA1	-0.470267	3.68088	-2.62729	0.0104616
ZNF498	0.200903	7.30073	2.62718	0.0104647
TEKT3	-0.616519	3.24505	-2.62696	0.0104708
GPR152	-0.241359	10.5375	-2.62629	0.0104897
LRRC8C	-0.316257	6.57244	-2.62561	0.0105088
TNFAIP6	-0.951366	8.16461	-2.62526	0.0105187
GUCY1A2	-0.756212	4.46184	-2.62454	0.010539
EHBP1	-0.278995	8.84133	-2.62453	0.0105393
ELMO3	0.331876	9.8036	2.62413	0.0105505
CCDC88A	-0.389276	8.16422	-2.62373	0.0105618
TMPRSS2	0.625821	12.738	2.62353	0.0105673
MGP	-0.744202	12.095	-2.62272	0.0105905
PRSS8	0.371277	14.9073	2.62266	0.0105922
EML1	-0.357019	7.69957	-2.62229	0.0106028
RPS6KA1	0.279493	9.35101	2.62198	0.0106114
EFNA1	0.368374	11.4896	2.62137	0.0106287
CD86	-0.780047	11.3906	-2.62119	0.0106339
CCDC3	-0.642314	10.1946	-2.62098	0.0106398
FGD4	0.401093	9.62589	2.62086	0.0106433
FCAMR	0.473749	6.17344	2.62059	0.0106511
FAM3D	0.766833	14.88	2.62055	0.010652
C1orf43	0.214921	11.7353	2.62022	0.0106616
MAN1A1	-0.331953	10.2774	-2.6193	0.0106879
CELSR3	0.662476	8.29768	2.61893	0.0106985
CDS1	0.377284	10.8985	2.61854	0.0107095
CXorf36	-0.441465	5.16973	-2.61772	0.0107333
ABCG8	0.498557	4.69256	2.61693	0.010756
ITGAX	-0.644485	7.45983	-2.61588	0.0107863
EGLN3	0.585173	8.88186	2.61521	0.0108054
LY96	-0.450028	10.74	-2.61269	0.0108786
TRPT1	0.246908	12.1139	2.61252	0.0108834
LOC400464	-0.258193	7.85236	-2.61239	0.0108873
OR5T3	0.198845	2.77845	2.61215	0.0108943
CNTLN	-0.397369	5.90521	-2.61184	0.0109034
CEBPB	-0.514336	12.9732	-2.61146	0.0109144
H2AFY	0.245849	14.0335	2.6105	0.0109424
ERN2	0.741969	12.2934	2.61005	0.0109555
GADD45B	-0.513548	11.8592	-2.60918	0.0109812
EXTL2	-0.313991	7.20588	-2.60869	0.0109953
COG7	0.340796	10.7818	2.60862	0.0109975
PIP5K1C	-0.431503	8.3827	-2.60578	0.0110812
FRMD3	0.811979	8.14583	2.60517	0.0110991
TNFAIP1	-0.258044	11.8799	-2.6032	0.0111576
HSPE1	0.317992	15.012	2.60278	0.0111702
GRIK5	-0.32786	6.66945	-2.60191	0.0111963
SALL2	-0.404625	8.0513	-2.6012	0.0112174
FRYL	0.375277	11.8587	2.60062	0.0112346
POLD3	0.295157	10.771	2.60007	0.0112512
PLCB3	0.468673	7.69479	2.59903	0.0112823
CNKSR1	0.368569	10.8726	2.59881	0.011289
C11orf54	0.288672	10.5124	2.59825	0.0113058
MRPL24	0.263605	11.7379	2.59782	0.0113189
SCYL3	0.246387	9.56174	2.59734	0.0113333
PPP1R14D	0.515624	9.73302	2.59537	0.0113929
BMP8A	-0.276366	6.62517	-2.59416	0.0114296
C14orf37	-0.332848	5.95706	-2.59284	0.0114699
TSSK3	-0.208719	5.61833	-2.59278	0.0114718
ZBTB8OS	0.238366	6.69381	2.59257	0.0114782
ADAMTS5	-0.427318	7.29291	-2.59217	0.0114904
PCDHGA3	-0.443095	5.7666	-2.59068	0.0115359
C5orf22	0.236816	8.38874	2.59059	0.0115386
TNFSF12	-0.309308	7.57984	-2.59057	0.0115393
DCBLD2	-0.43561	8.27348	-2.59031	0.0115473
EFNA2	0.371351	6.80507	2.59021	0.0115503
PILRA	-0.34567	9.52666	-2.58978	0.0115634
ICAM2	-0.37288	12.2121	-2.58821	0.011612
GLDN	1.32557	8.69165	2.58808	0.0116158
C2orf27A	-0.462402	5.87819	-2.58777	0.0116256
BEND6	-0.416867	4.67661	-2.58699	0.0116497
IGSF9	0.469118	11.6414	2.58657	0.0116626
PAPSS2	0.557316	11.8463	2.5864	0.0116679
C22orf42	0.242894	5.18128	2.58587	0.0116843
LRRC32	-0.6091	9.84753	-2.5858	0.0116866
FMO3	-0.736947	5.65573	-2.58575	0.011688
TTC30B	0.263268	8.13434	2.58572	0.0116889
LGR4	0.47861	12.1715	2.58472	0.0117199
CAMP	-0.70485	6.45704	-2.58459	0.011724
SPRYD4	0.331336	10.6745	2.58328	0.011765
SLC20A2	-0.281346	10.4955	-2.58323	0.0117664
PCSK6	0.345304	7.92586	2.58303	0.0117727
CCDC64	0.414445	4.3396	2.58232	0.0117949
RABGAP1	-0.262826	9.3093	-2.58048	0.0118524
CAMK2D	0.409244	9.15349	2.57998	0.0118682
LPAR4	-0.738674	2.87259	-2.57933	0.0118887
FAM195A	0.31491	12.5193	2.57829	0.0119217
DAPL1	0.937654	5.82931	2.57814	0.0119262
ZNF417	0.3274	9.37707	2.57774	0.0119391
SPDEF	0.791588	9.86708	2.57769	0.0119406
TRIM6	-0.300464	6.05456	-2.57657	0.0119761
COL4A1	-0.789214	11.142	-2.57505	0.0120242
ITPKA	0.666048	11.5109	2.57299	0.01209
CSNK1A1	0.199125	9.20967	2.57285	0.0120947
PDE7B	-0.6867	6.93456	-2.57249	0.012106
ADAMTSL1	-0.352345	5.83994	-2.57189	0.0121254
TSPAN4	-0.324589	10.0201	-2.57179	0.0121287
CXorf57	-0.542523	6.87323	-2.5712	0.0121474
RASL11B	-0.594641	6.20176	-2.57101	0.0121535
TRIM40	0.78328	4.71481	2.57066	0.0121647
OTUD4	0.290764	7.486	2.56873	0.0122271
ATP5G1	0.304248	13.6278	2.56798	0.0122514
HSPA9	0.256809	12.3345	2.56716	0.0122779
RAPGEFL1	0.561032	9.32081	2.56704	0.0122818
GPC1	-0.41136	10.112	-2.5663	0.0123058
HIST1H2BG	0.346029	10.6278	2.56622	0.0123086
PIAS2	0.294089	8.90913	2.56559	0.012329
OR14I1	-0.279417	2.56874	-2.56552	0.0123313
SORCS2	-0.334045	5.16077	-2.56338	0.012401
TCEA3	0.735533	11.5161	2.5633	0.0124036
TM6SF2	0.308664	6.50831	2.56212	0.0124423
STARD5	0.413929	10.2946	2.56196	0.0124475
TCF4	-0.423541	12.3388	-2.56178	0.0124535
SCARNA22	0.317155	1.40488	2.56175	0.0124544
OLFML2B	-0.462345	8.71184	-2.56132	0.0124686
TRIL	-0.56191	8.80104	-2.56057	0.0124934
CCPG1	-0.378673	8.96286	-2.56053	0.0124946
VAX1	0.264878	3.06787	2.55939	0.0125323
PRICKLE2	-0.408271	7.90467	-2.55829	0.0125688
FUT6	0.364701	13.6505	2.55823	0.0125709
DSG2	0.423381	10.7072	2.55772	0.0125876
CLINT1	0.296936	12.3611	2.55751	0.0125946
GPR110	0.39648	4.32281	2.55698	0.0126122
KIFC3	0.287778	7.6236	2.55698	0.0126123
FSTL3	-0.53677	8.63574	-2.55649	0.0126284
PRKCH	-0.308533	9.71054	-2.55558	0.0126589
LST1	-0.444667	10.2294	-2.55396	0.012713
NKAP	0.241557	9.62464	2.55345	0.0127299
CCDC80	-0.616221	7.13688	-2.55306	0.0127432
IL2RG	0.452261	11.0292	2.55207	0.0127766
GCOM1	0.255795	9.93972	2.55166	0.0127902
MAML3	0.300686	7.70655	2.55161	0.0127919
EHD2	-0.436981	10.0735	-2.55072	0.012822
ITGA3	0.428361	9.4172	2.5507	0.0128225
AGPAT4	-0.510033	7.08419	-2.54938	0.0128671
C17orf76	0.318233	10.2203	2.5492	0.0128731
GRIK1	-0.358668	1.5485	-2.54906	0.012878
TJP2	0.241493	8.6328	2.54882	0.0128863
HECW2	-0.63535	7.51063	-2.54846	0.0128982
ZNF781	-0.293565	5.1488	-2.54803	0.0129129
HIST1H1A	-0.77236	7.85818	-2.5477	0.0129242
FES	-0.372674	7.74091	-2.54742	0.0129338
FGF10	-0.543263	3.41835	-2.5466	0.0129616
IL6	-1.139	5.85579	-2.54598	0.0129826
SLN	-1.08521	4.94054	-2.54469	0.0130269
A1CF	0.580554	9.90615	2.54398	0.0130511
CDCA8	0.374535	10.9352	2.54331	0.0130741
ERGIC3	0.290161	11.5011	2.5427	0.0130951
LAMA4	-0.388542	9.83968	-2.54249	0.0131023
SLC35A3	0.491339	10.0773	2.54213	0.0131145
BCL10	0.451887	8.88322	2.54206	0.013117
DYRK1A	0.197798	8.58506	2.54121	0.0131464
EPHA2	0.583278	7.71118	2.54107	0.0131512
FRMD6	-0.454621	8.58622	-2.54051	0.0131705
COL1A2	-0.837087	13.9773	-2.54051	0.0131706
TM4SF18	-0.523193	7.07367	-2.54029	0.0131781
TRIM10	0.310379	8.38856	2.54019	0.0131815
ZNF488	0.397834	7.42551	2.53995	0.0131898
IL17B	-0.516846	5.72989	-2.53963	0.0132011
LRRFIP2	0.21645	10.5629	2.53956	0.0132034
SORBS3	-0.264071	14.8148	-2.53911	0.0132191
DEFB107A	0.194872	2.77953	2.53895	0.0132246
CCDC129	0.35104	4.72777	2.53859	0.0132371
MEOX2	-0.845231	4.5503	-2.53838	0.0132443
TRMT11	-0.245442	9.32786	-2.53632	0.0133163
SVEP1	-0.422049	6.87691	-2.53481	0.013369
LENG9	0.282031	9.46547	2.53423	0.0133892
SACS	-0.341638	7.7966	-2.53414	0.0133923
DCN	-0.544603	12.7046	-2.53406	0.0133952
SLC22A16	-0.250273	3.40929	-2.53266	0.0134445
ISLR	-0.747133	11.469	-2.53265	0.013445
C8orf31	-0.378497	6.27698	-2.53132	0.0134916
ATP8B1	0.647242	13.2366	2.53127	0.0134937
ACVR1B	0.343111	6.46285	2.53103	0.0135019
PTPRH	0.644494	11.1675	2.52986	0.0135435
STC1	-0.784235	5.33166	-2.52928	0.0135641
ZFHX3	-0.299315	9.80664	-2.52924	0.0135656
PPIA	0.248747	13.9807	2.52826	0.0136002
EIF2AK1	0.224474	11.5309	2.52821	0.0136019
SH3TC1	-0.26674	7.43091	-2.52818	0.013603
PDGFRL	-0.60728	7.76227	-2.52785	0.0136148
HOXD4	-0.369357	1.97303	-2.52691	0.0136485
BTN2A2	-0.27176	8.4856	-2.5262	0.0136735
WDR19	-0.305283	8.06751	-2.52571	0.0136911
ENKUR	0.471202	5.27699	2.52509	0.0137134
KPNA5	-0.24454	6.50435	-2.52432	0.013741
EVC	-0.418145	5.22877	-2.52312	0.0137841
ALDH2	0.304159	13.0838	2.52196	0.013826
ZNF365	-0.32707	4.03611	-2.52138	0.013847
CLPB	0.436596	8.51839	2.52136	0.0138476
TTC30A	0.407582	5.75307	2.52112	0.0138563
ARID5A	-0.275862	8.2206	-2.52111	0.0138568
MSL1	0.196889	10.0671	2.52065	0.0138736
CLEC5A	-1.0806	3.4966	-2.5205	0.0138788
DSCAM	0.182225	3.37683	2.51994	0.013899
FBLN1	-0.521775	11.3063	-2.51988	0.0139014
TCHP	0.268255	8.30527	2.51912	0.0139289
MAPK15	-0.319869	6.03814	-2.51879	0.0139409
CMPK1	0.28339	10.9751	2.51859	0.0139484
FBN1	-0.580577	7.22316	-2.51747	0.0139889
C3orf64	-0.38247	6.40288	-2.51676	0.014015
BCL11A	0.318632	8.23935	2.51652	0.0140237
OR2A14	0.348506	1.77958	2.51326	0.0141434
ZNF136	-0.257711	8.7879	-2.51225	0.0141806
KRT81	-0.358871	14.7585	-2.51133	0.0142147
ANTXR1	-0.575217	8.78788	-2.51074	0.0142367
DOK5	-0.355238	6.48106	-2.50934	0.0142886
GGT3P	0.30917	7.61794	2.50931	0.0142899
BASP1	-0.469674	11.3493	-2.50916	0.0142953
CXCL12	-0.475765	8.60474	-2.50876	0.0143101
AOX1	-0.398884	6.50742	-2.5087	0.0143125
PRPF31	-0.23782	10.2783	-2.50796	0.0143401
JRKL	0.270612	8.07706	2.50774	0.0143485
ITM2C	0.754923	13.7592	2.50758	0.0143541
FCGR3A	-0.870808	10.9861	-2.5075	0.0143573
C7orf10	-0.352818	6.78679	-2.50702	0.0143751
INE1	0.337786	7.22845	2.50656	0.0143925
PTPN20B	0.219873	5.03468	2.50645	0.0143964
RFC5	0.285714	11.1143	2.50572	0.0144238
SEPP1	0.732978	14.0277	2.50521	0.014443
CPT1A	0.355919	10.5781	2.50509	0.0144478
MRPS36	0.297272	12.4505	2.50472	0.0144613
HNF1B	0.241109	7.28221	2.50468	0.0144632
LCP2	-0.535311	10.3533	-2.50432	0.0144766
TRAF4	0.27832	9.27162	2.50383	0.0144951
PCDHB5	-0.543014	4.46934	-2.50357	0.0145048
OSM	-0.761383	7.62819	-2.50306	0.0145239
LGALS2	0.556434	12.6083	2.50188	0.0145686
TMEM132A	-0.620484	10.8291	-2.50158	0.0145799
CENPB	-0.239491	9.56341	-2.50132	0.0145897
ZNF490	-0.208333	6.93754	-2.50106	0.0145996
MOS	0.171299	8.3045	2.50069	0.0146137
C9orf167	0.484607	10.8156	2.50063	0.0146161
CHST4	0.480505	7.22475	2.50032	0.0146277
BBS2	0.234397	10.067	2.49949	0.0146593
MEX3B	-0.45749	5.35268	-2.49869	0.0146898
ZNF33B	0.272881	10.9758	2.49814	0.0147108
AACS	0.253936	8.44912	2.49814	0.0147109
SLC25A24	0.320055	12.0965	2.4976	0.0147315
GPKOW	0.19605	11.1372	2.4974	0.0147392
C6orf222	0.285269	10.7023	2.49734	0.0147415
MOGAT3	0.321707	7.60142	2.49733	0.0147419
THYN1	0.219895	10.6203	2.49727	0.0147442
TECR	-0.309383	10.7619	-2.4972	0.0147468
RBM43	-0.269016	10.5735	-2.49673	0.0147647
SCRT2	0.188677	2.5796	2.49604	0.0147912
FAM160B2	-0.234511	7.77086	-2.4951	0.0148272
C1orf86	-0.203878	7.87037	-2.49497	0.0148323
CMAS	0.31647	11.0512	2.49442	0.0148536
CRISP3	0.178125	1.28365	2.49411	0.0148655
ZNF542	-0.357315	7.34186	-2.49389	0.0148738
ITGB5	-0.327414	10.7477	-2.49332	0.0148961
CISD3	0.236566	13.6997	2.49281	0.0149157
FAM166A	0.208004	5.83471	2.49272	0.0149192
ABCC6	0.347112	9.34969	2.491	0.0149856
LOC283392	0.462865	3.62925	2.491	0.0149858
PDE11A	0.449064	4.02803	2.49079	0.0149938
GCC2	0.265561	10.6066	2.48996	0.0150263
SHC4	-0.411178	5.57421	-2.48988	0.0150294
C3	-0.653457	10.3804	-2.48947	0.0150452
H1FX	-0.321015	8.69347	-2.48904	0.0150621
ZFPM1	0.243501	9.44898	2.48903	0.0150623
ZWINT	0.357343	10.5305	2.48888	0.0150681
ANKS4B	0.460686	8.79865	2.48864	0.0150778
THBS4	-0.7767	7.5368	-2.48841	0.0150866
REG1B	2.08753	8.55265	2.48841	0.0150867
IRF2BP2	0.278028	10.9194	2.4884	0.0150872
PAPSS1	-0.218849	10.3285	-2.48834	0.0150895
ABR	0.291695	10.6328	2.48786	0.0151083
CHST5	0.842636	10.5499	2.48782	0.0151096
OR2T11	0.323761	1.446	2.48758	0.0151192
MFSD9	0.302067	10.5392	2.48746	0.0151238
RREB1	0.248411	7.25573	2.48746	0.015124
NFATC1	-0.274901	7.50855	-2.48738	0.0151269
TFF3	0.444246	15.3628	2.48732	0.0151294
HPDL	0.567853	11.1509	2.48531	0.0152081
BMPR2	-0.252398	8.51674	-2.48476	0.0152297
SPINK1	0.594513	15.8755	2.48385	0.0152658
C4orf19	0.573554	10.4857	2.48227	0.0153283
PGLYRP3	0.354383	4.40897	2.48224	0.0153295
GNLY	-0.48598	6.26586	-2.48163	0.0153535
DKK2	-0.983489	4.34939	-2.4815	0.0153586
MCTP1	-0.374568	7.56366	-2.48023	0.0154091
RNF135	0.210415	11.2553	2.48013	0.0154134
INF2	0.243006	10.2402	2.48007	0.0154157
SAMD4B	-0.334966	7.13481	-2.47985	0.0154243
CSGALNACT1	-0.582659	7.93254	-2.47838	0.0154831
GPD2	0.272798	9.65779	2.47827	0.0154876
IFI30	-0.360888	13.9619	-2.47826	0.0154879
CCL3	-0.861136	11.8374	-2.47814	0.0154928
INMT	-0.351164	6.99491	-2.47765	0.0155124
PACS1	-0.25839	9.67235	-2.47686	0.0155441
DTNBP1	0.192827	9.71194	2.47685	0.0155444
VDR	0.357949	12.8232	2.47578	0.0155874
IL1RN	-0.709962	10.0025	-2.47507	0.0156158
CAMK2A	-0.406978	2.88462	-2.47506	0.0156165
PRNT	0.207568	2.05855	2.47485	0.0156248
KLF11	-0.432287	6.79009	-2.47459	0.0156355
TMEM207	0.25014	2.9208	2.47381	0.0156669
PCDHB2	-0.537653	5.67205	-2.47361	0.0156748
SLFN12	-0.383797	6.09675	-2.47321	0.0156911
C11orf21	-0.269403	6.93772	-2.47271	0.0157111
USP10	0.268634	9.60955	2.47268	0.0157125
RSPO3	-0.562169	8.46112	-2.47248	0.0157208
MTHFD1L	-0.568706	8.56638	-2.47236	0.0157253
SLC39A8	0.533979	9.91101	2.47223	0.0157307
SLC4A11	-0.76535	7.54334	-2.4722	0.0157321
HEXDC	0.319164	11.9923	2.47114	0.0157749
CYR61	-0.995704	11.2648	-2.46913	0.0158567
KIAA1468	0.443863	9.5199	2.46835	0.0158887
LOX	-0.661222	7.90877	-2.46779	0.0159119
SSNA1	-0.273424	10.5412	-2.46756	0.0159212
C16orf93	0.28481	7.82929	2.46696	0.0159458
TCP10L	-0.239238	5.80929	-2.46533	0.0160129
GPR25	-0.290389	8.23914	-2.46496	0.016028
ASB17	0.171794	1.48337	2.46436	0.0160527
HOXD8	-0.308235	7.17217	-2.4634	0.0160925
COL17A1	0.655883	10.1626	2.46333	0.0160953
LPCAT4	0.4503	8.8028	2.46259	0.0161262
ENTPD6	0.341843	12.7404	2.46161	0.0161667
LOC606724	-0.311106	7.7445	-2.46122	0.0161829
IGJ	1.05672	14.5216	2.46089	0.0161969
PTGER3	-0.503901	5.87939	-2.46039	0.0162178
ZNF418	-0.277878	8.43737	-2.45989	0.0162385
COL11A1	-1.04044	3.36572	-2.45961	0.0162502
SAT2	-0.259998	13.2043	-2.45932	0.0162622
TMEM55A	-0.310643	8.96906	-2.45914	0.0162696
KLHDC9	0.342202	9.8432	2.45909	0.016272
SRPX	-0.538626	8.24189	-2.45882	0.0162832
ZNF683	-0.586549	6.88075	-2.45833	0.0163039
ANXA5	-0.342729	13.0826	-2.45786	0.0163236
C1orf74	0.310702	6.40964	2.45781	0.0163254
CFH	-0.434632	10.1863	-2.45728	0.0163478
TMEM39B	0.168293	10.1229	2.45648	0.0163814
ZNF276	0.319188	8.27212	2.45604	0.0163998
PREX2	-0.301326	6.10649	-2.4558	0.0164099
INSM1	0.754164	5.95588	2.45562	0.0164176
LYVE1	-0.726115	6.7797	-2.45465	0.0164586
CRMP1	-0.207177	6.43938	-2.45455	0.0164627
RENBP	-0.370081	7.10597	-2.45341	0.0165111
MB	0.512088	6.09023	2.45337	0.0165128
TMEM231	0.381233	5.09216	2.45317	0.0165211
C19orf33	0.464205	14.478	2.45247	0.0165508
CNTN1	-0.650559	3.49412	-2.45205	0.0165687
NID2	-0.450789	8.95536	-2.45111	0.0166088
CDKN2C	-0.365625	9.37558	-2.44971	0.0166681
SMARCA5	0.224544	10.158	2.44943	0.0166802
RNF216	-0.259678	9.16529	-2.44915	0.0166923
GGTLC1	0.324425	9.32553	2.44911	0.0166941
ADAM23	-0.298124	5.64261	-2.44876	0.0167088
OR4E2	-0.219428	1.78698	-2.44873	0.0167104
TM6SF1	-0.267147	6.58069	-2.44846	0.0167217
KHDRBS1	0.204285	13.0617	2.44763	0.0167573
DTNA	-0.437908	6.85484	-2.44714	0.0167786
PDE1A	-0.369827	7.10011	-2.44699	0.016785
HIST2H3A	0.604982	11.9101	2.44685	0.0167909
LYRM4	-0.353141	9.46951	-2.44685	0.016791
MARVELD3	0.398318	9.08363	2.44544	0.0168516
EFCAB4B	0.323421	8.06096	2.44478	0.01688
ERBB2IP	0.286326	11.0983	2.44378	0.0169233
ANAPC7	0.233073	8.79123	2.44219	0.0169922
HEBP1	-0.324591	11.9423	-2.44208	0.0169971
COQ9	0.2614	11.2696	2.44167	0.0170149
PAQR8	0.488951	9.38296	2.44021	0.0170787
SCARNA12	0.346216	10.1312	2.43994	0.0170902
EIF3C	0.308461	13.5427	2.43965	0.0171029
PPP1R14C	0.590934	9.08822	2.43954	0.0171081
OMA1	0.257532	10.4195	2.43931	0.0171181
ITGB1	-0.253219	10.8503	-2.43913	0.0171259
ABHD11	0.281521	10.9875	2.43893	0.0171344
ANO1	-0.580391	6.84672	-2.43878	0.017141
NBLA00301	-0.864965	4.04765	-2.43876	0.0171421
TFPT	-0.217117	9.41429	-2.43823	0.0171652
IER5L	-0.322166	10.8066	-2.43799	0.0171758
DGKE	0.393445	5.40082	2.43771	0.0171882
SLC11A1	-0.600969	4.81416	-2.43747	0.0171986
SCAMP4	-0.353662	8.34309	-2.43678	0.0172291
MAGEB3	-0.202209	1.31249	-2.43654	0.0172394
LRTOMT	0.256317	7.03606	2.43626	0.0172519
WDR4	0.48738	8.00065	2.43558	0.0172818
TMIE	0.183113	5.26052	2.43557	0.0172821
APLN	-0.673974	7.40478	-2.43553	0.0172839
PDE4A	-0.238918	7.95946	-2.43548	0.0172864
KRBA2	-0.305207	14.4717	-2.43541	0.0172891
GSTO2	0.43483	10.197	2.4354	0.0172899
C8orf74	-0.145864	6.684	-2.43482	0.0173152
IFI16	-0.347029	10.2903	-2.43405	0.0173493
SNAI2	-0.422375	8.7005	-2.43134	0.0174698
OSBPL7	0.451806	12.1954	2.43083	0.0174926
APIP	0.298128	9.94689	2.43061	0.0175023
OR4K15	0.202795	1.40096	2.42982	0.0175377
HMCN1	-0.425688	6.91871	-2.42887	0.0175803
WNK4	0.348799	9.43643	2.42788	0.0176245
PCGF2	-0.270589	7.15226	-2.42739	0.0176468
CALB2	-0.75198	5.85745	-2.42619	0.0177008
SLITRK3	-0.801428	2.61504	-2.42558	0.0177281
TMEM141	0.306017	15.2083	2.42553	0.0177306
TRO	-0.309202	6.84685	-2.4251	0.0177499
F11	0.366746	5.06132	2.42503	0.0177531
TPH1	1.01508	4.8551	2.42496	0.0177563
HAVCR2	-0.412861	7.57876	-2.42421	0.01779
BEND2	0.191626	3.65655	2.42382	0.0178077
TBC1D1	-0.167653	9.73948	-2.4236	0.0178179
OR6K2	0.219386	6.85619	2.42297	0.0178462
ADAMTS14	-0.519789	9.21959	-2.42259	0.0178635
COL10A1	-0.962315	9.58763	-2.42174	0.0179023
TRAK1	0.244458	11.2189	2.42114	0.0179298
LHX6	-0.488544	7.76311	-2.42021	0.017972
IWS1	0.307283	6.28238	2.42006	0.0179787
LEO1	0.273033	10.2328	2.42	0.0179819
PSMD9	-0.274862	8.12644	-2.41975	0.017993
DEFA3	-1.01606	6.84192	-2.41831	0.0180592
KLF8	-0.262047	6.81922	-2.41815	0.0180664
TTC7B	-0.229757	8.90162	-2.41811	0.0180685
YBX2	0.450776	10.7498	2.41748	0.0180972
CYTL1	-0.557111	6.37663	-2.41743	0.0180994
TNFSF13B	-0.378833	9.55003	-2.41699	0.0181195
GLIPR1	-0.399072	7.22365	-2.41685	0.0181262
SLC24A3	-0.446316	10.3924	-2.41552	0.0181873
S1PR1	-0.374733	8.05763	-2.41539	0.0181936
CHMP1B	0.365065	10.8311	2.41531	0.0181971
RABAC1	-0.217247	14.6824	-2.41481	0.0182204
WASF3	-0.622295	7.6825	-2.41443	0.018238
KIAA1161	0.224748	8.67275	2.41302	0.0183035
AKAP14	0.251114	4.96988	2.41299	0.0183049
SHD	0.446434	11.2808	2.41256	0.0183247
SLC16A2	-0.422325	7.80158	-2.41251	0.0183271
PPYR1	0.269061	7.97663	2.41222	0.0183404
RCN3	-0.478015	8.4364	-2.41124	0.0183863
FAM53B	0.237764	7.23482	2.41122	0.0183869
DEPDC1B	0.467852	7.99335	2.41091	0.0184014
NIN	-0.278882	8.54207	-2.41079	0.0184074
NFATC2IP	0.255386	10.1216	2.40973	0.0184567
TRIM31	0.57682	12.3001	2.40957	0.0184642
PXMP4	0.259314	8.95292	2.40943	0.0184708
WHAMM	0.201378	10.644	2.40919	0.0184821
IARS	0.269125	10.1697	2.40862	0.0185086
CORO2A	0.316154	11.022	2.40825	0.0185263
SLC16A10	-0.561602	6.49261	-2.40715	0.0185779
PDE9A	0.426632	9.93166	2.40687	0.0185908
ARL14	0.909714	11.0848	2.40552	0.0186548
TECTA	-0.29451	3.86615	-2.40323	0.018763
MPHOSPH9	0.245444	7.61555	2.40302	0.018773
PRAF2	-0.373058	11.1099	-2.40241	0.0188022
CEP70	0.383356	8.98741	2.40238	0.0188033
KIF19	0.170235	5.4055	2.40187	0.0188279
MBNL3	0.274631	8.72121	2.40099	0.0188697
LARP1	0.292693	13.2916	2.40075	0.0188813
UNC5CL	-0.21636	6.06175	-2.39934	0.0189488
DPYSL3	-0.555233	11.3871	-2.39916	0.0189574
FCGBP	1.33389	15.2812	2.3984	0.0189938
NR2F2	-0.26621	11.5958	-2.3968	0.0190708
IGFALS	0.551457	7.83963	2.39545	0.0191357
TBCB	-0.213707	9.60442	-2.39531	0.0191427
TCF19	0.319807	7.70561	2.39516	0.01915
C1orf190	-0.258393	6.05059	-2.39513	0.0191515
MAPK8	0.185679	7.16879	2.39506	0.0191549
ITGAE	-0.256475	10.3323	-2.39491	0.0191621
HADH	0.325626	13.1671	2.39468	0.0191729
TTC22	0.563906	8.46315	2.39426	0.0191936
VGLL4	-0.221589	9.60774	-2.39425	0.0191942
PLS3	-0.48242	11.2069	-2.39357	0.0192271
HYAL1	0.578433	8.27135	2.39349	0.0192308
NUDT10	-0.356774	4.62286	-2.39305	0.0192522
JAKMIP2	-0.397859	5.74441	-2.3925	0.0192791
TRAF7	0.224289	11.0332	2.392	0.0193031
COL14A1	-0.276404	7.95469	-2.39189	0.0193087
OR6A2	0.386831	2.78467	2.39173	0.0193165
FAM127C	-0.452154	7.03865	-2.3916	0.019323
CEPT1	0.231835	8.63099	2.3915	0.0193278
TMCC2	-0.303159	6.93961	-2.39124	0.0193404
HIST4H4	0.533207	6.35665	2.39094	0.0193551
BEX5	0.671799	8.07601	2.39083	0.0193601
RAB20	0.357261	8.0535	2.3905	0.0193763
THAP6	0.198226	9.4382	2.38914	0.0194429
CXCR7	-0.472692	11.0672	-2.38907	0.0194463
MPV17L	0.591103	6.93097	2.38902	0.0194488
PTCH2	-0.364368	6.62468	-2.38801	0.0194986
PPARGC1A	0.878916	8.91038	2.38765	0.0195164
ANLN	0.64612	8.762	2.38755	0.019521
RTKN	0.339444	9.55505	2.38743	0.0195269
VRK3	0.249507	8.73172	2.38722	0.0195375
PCDH17	-0.650444	6.31497	-2.38691	0.0195528
CCNA2	0.478759	9.48691	2.38677	0.0195597
DOPEY2	0.375926	9.27547	2.38666	0.0195652
C15orf59	-0.246978	9.47944	-2.38663	0.0195665
FAM108B1	0.294699	9.27445	2.38645	0.0195755
NPR3	-0.707366	4.64659	-2.38618	0.0195884
DMRT3	-0.495215	2.36193	-2.38578	0.0196085
CAMK2N1	0.420857	13.3137	2.38332	0.0197304
HCK	-0.355726	8.30758	-2.38329	0.0197317
PDE10A	-0.649783	3.62419	-2.38308	0.0197423
PROKR1	-0.24304	2.55469	-2.38271	0.0197605
ALOX5AP	-0.47982	9.91885	-2.38186	0.0198027
FGR	-0.490935	10.6355	-2.38164	0.0198136
FLYWCH2	-0.313636	7.6613	-2.38123	0.0198343
PABPC4L	-0.346427	6.1178	-2.38049	0.0198714
GNPNAT1	0.261301	10.7197	2.38008	0.0198918
ID4	-0.368984	9.01712	-2.38004	0.0198939
MAGI3	0.372513	9.96464	2.37928	0.0199319
ISM2	-0.405086	5.63363	-2.37867	0.0199623
C15orf56	0.21641	1.68339	2.37855	0.0199687
KRT12	0.755042	6.62549	2.37705	0.0200439
GSDMC	-0.489608	2.82495	-2.37703	0.0200447
HIST1H1C	0.342694	13.4929	2.37684	0.0200545
LRCH2	-0.467555	6.14242	-2.37683	0.0200549
CHD7	0.280126	10.291	2.37671	0.020061
PLAC1	0.222426	4.66913	2.37654	0.0200697
CTH	0.411746	9.59349	2.37588	0.020103
HSD17B4	0.277305	12.1061	2.37585	0.0201046
SERPINB7	0.477128	5.51757	2.37448	0.0201739
DTX3	-0.281441	5.77583	-2.37415	0.0201902
DRG2	-0.213171	10.4166	-2.37405	0.0201953
SHISA4	-0.266983	12.5188	-2.37342	0.0202275
SYF2	0.22637	7.89766	2.37229	0.020285
SLC6A20	0.777995	4.7732	2.37212	0.0202936
DRGX	0.296857	5.88037	2.37165	0.0203177
DEFB122	-0.19814	4.96753	-2.37152	0.020324
CHST14	-0.337707	5.94046	-2.37122	0.0203393
CCNJL	0.436869	7.64635	2.37118	0.0203418
AATK	0.460535	5.30946	2.37042	0.0203805
TM4SF19	-0.651378	4.40486	-2.36979	0.0204125
SLC6A8	0.489441	9.94331	2.3687	0.0204685
SERPINB3	0.955685	3.74053	2.36842	0.0204827
HIST1H3C	0.261893	13.3178	2.36788	0.0205105
TNFRSF17	0.96648	9.39412	2.3674	0.0205352
BCL2L14	0.375025	8.02966	2.36658	0.0205773
MAK	-0.349235	5.20332	-2.36632	0.0205909
LILRA2	-0.669835	5.15316	-2.36537	0.0206399
ZNF839	0.284194	8.88674	2.36533	0.0206422
ZFAT	0.240723	7.99113	2.36519	0.0206493
TYW1	0.237034	10.2462	2.36488	0.0206652
ZIK1	-0.211797	6.1623	-2.36478	0.0206705
RHOB	-0.39956	10.4764	-2.3647	0.0206746
CRABP2	-0.408118	7.70283	-2.36442	0.0206892
MAP4K4	-0.361294	8.44788	-2.36401	0.0207104
MYOM1	-0.531992	7.13311	-2.36331	0.0207466
C16orf89	0.313532	8.52814	2.36319	0.0207528
FGF2	-0.413334	6.75339	-2.3621	0.0208098
TMEM203	-0.236636	10.0274	-2.36142	0.0208452
MTM1	0.423357	6.77144	2.36128	0.0208526
KCNN3	-0.503217	6.92672	-2.3604	0.0208986
OR2Z1	0.229745	4.35865	2.35868	0.0209886
MPDZ	-0.419015	7.78208	-2.35823	0.0210119
THUMPD3	0.207242	10.0445	2.35813	0.0210172
HLX	-0.395718	6.07122	-2.35804	0.0210218
CD46	0.350921	9.98026	2.3579	0.0210294
DDX58	-0.231258	8.93851	-2.35766	0.021042
RGS14	0.324203	7.44689	2.3575	0.0210506
SFMBT1	0.203253	9.34284	2.3562	0.021119
MAPK8IP1	-0.277438	7.15734	-2.35353	0.0212603
FAM171B	-0.408803	5.20627	-2.35278	0.0212999
HIST1H4F	-0.454554	10.4385	-2.35173	0.0213559
ITGB4	0.337461	12.7908	2.35169	0.0213581
PEG3	-0.344559	6.60102	-2.35059	0.0214166
OVOL2	0.378275	10.6286	2.35045	0.021424
EDEM3	0.284247	9.90364	2.34932	0.021485
ZNF467	-0.28026	10.7528	-2.34914	0.0214945
COX6A1	0.180967	16.5792	2.34911	0.0214961
BLK	0.682906	6.76836	2.34713	0.0216024
NAV3	-0.312392	5.68807	-2.34667	0.0216273
SLC39A5	0.528612	14.1372	2.34613	0.0216564
ZC3H12B	0.347462	7.4702	2.34589	0.0216691
SLC16A4	-0.402394	8.79247	-2.34589	0.0216694
TMEM204	-0.426882	9.50624	-2.3454	0.0216956
LSM14B	0.349652	8.25098	2.34473	0.0217318
FABP7	0.227396	2.88143	2.34449	0.0217449
ELMO1	-0.375122	7.13208	-2.34441	0.0217495
CHCHD8	0.26716	12.4189	2.34384	0.02178
LHFPL1	0.256104	2.35867	2.34373	0.0217859
MDM4	0.231427	9.50475	2.34211	0.0218743
ZNF425	-0.265427	7.15994	-2.34178	0.0218923
MASP1	-0.496899	3.26718	-2.3417	0.0218966
C9orf100	0.32704	6.84348	2.34137	0.0219145
LOC727924	-0.383959	1.53601	-2.34098	0.0219359
MC1R	-0.379219	9.67876	-2.34022	0.0219771
RAB23	-0.348564	9.12072	-2.33973	0.022004
ACOT9	-0.251392	10.6693	-2.33968	0.0220071
CATSPER1	-0.551183	5.15381	-2.33913	0.0220369
INHBA	-1.14568	9.57585	-2.33901	0.0220437
KLF1	0.184581	8.49229	2.33887	0.0220511
IDH1	0.275391	12.6295	2.33883	0.0220536
TRDMT1	-0.244457	6.06778	-2.33865	0.0220635
RBM3	0.267938	11.7004	2.33818	0.0220892
VASH1	-0.367645	10.866	-2.33769	0.0221157
FAM164A	-0.29583	8.58366	-2.33752	0.0221253
DNAJC17	0.218753	8.2491	2.33742	0.0221307
CASP10	0.290172	9.20772	2.33672	0.0221695
GNB5	-0.286416	7.25786	-2.33625	0.0221951
CXorf48	-0.313757	5.84455	-2.33584	0.022218
ABCC9	-0.634961	3.94376	-2.3356	0.0222309
B3GALNT1	-0.222316	8.38345	-2.33533	0.0222462
SLC26A10	-0.333926	5.51861	-2.33529	0.0222485
POM121L4P	-0.307967	4.56477	-2.33509	0.0222594
RNF220	-0.249093	10.4077	-2.33485	0.0222727
SYTL5	0.327431	4.85551	2.33416	0.0223109
GAMT	-0.312453	6.91573	-2.33388	0.0223263
ZDHHC15	-0.295998	2.84803	-2.33343	0.0223512
ACTA2	-0.436113	13.4261	-2.33342	0.0223516
NME7	-0.255902	8.63141	-2.33303	0.0223737
ARHGAP24	-0.430556	6.34301	-2.33299	0.0223759
RGS4	-0.368569	11.2825	-2.33273	0.02239
ITGA7	-0.19731	10.0998	-2.3327	0.0223919
CDH6	-0.429111	4.37783	-2.33264	0.0223951
FAM118A	0.288892	9.20146	2.3312	0.0224755
DAPK3	-0.281019	11.9233	-2.33105	0.0224838
OR4S1	0.232118	4.70092	2.33098	0.0224875
STAP2	0.418454	11.9104	2.33036	0.0225223
SRCAP	0.25674	6.72355	2.33031	0.0225247
RGS2	-0.498359	11.8001	-2.33025	0.0225286
ZNF91	0.364378	9.13896	2.32993	0.0225461
C19orf59	-0.584446	6.97375	-2.32833	0.0226361
PRKCDBP	-0.44655	12.4514	-2.32762	0.022676
LRRIQ4	0.790599	4.93545	2.32752	0.0226813
PDCD2L	0.389172	10.913	2.32746	0.0226846
GYG1	-0.234163	9.50917	-2.32741	0.0226877
NOX1	0.424709	11.0268	2.32628	0.0227512
DNAJA4	0.274959	11.9245	2.32623	0.0227541
NNMT	-0.662513	12.2924	-2.32595	0.0227698
ACADS	0.61767	8.24424	2.32569	0.0227846
DDR1	0.301689	8.31286	2.32537	0.0228027
KIAA1804	0.249736	9.12386	2.32533	0.0228048
TCEAL4	-0.250703	12.5815	-2.325	0.0228234
PNLIPRP2	0.562469	9.2913	2.3246	0.0228458
ST6GALNAC1	0.938027	12.881	2.32443	0.0228558
GBA3	0.555107	7.03294	2.32357	0.0229043
USF1	-0.381213	6.32844	-2.32353	0.0229069
KIF13B	0.485745	11.3935	2.32299	0.0229374
RORA	-0.288419	8.95242	-2.32276	0.0229503
TGFBRAP1	-0.214472	8.51778	-2.32179	0.0230053
DLG4	-0.351211	8.71651	-2.32169	0.023011
ZNF667	-0.185671	7.96864	-2.32155	0.0230194
INO80C	0.312661	9.00345	2.32136	0.0230298
C13orf33	-0.588812	8.41227	-2.3208	0.023062
SOX7	-0.578342	4.82692	-2.32045	0.0230818
LCA5	-0.38649	6.24516	-2.31886	0.0231729
FERMT3	-0.319949	8.17167	-2.31866	0.0231843
DOCK10	-0.423167	9.51669	-2.31828	0.0232062
HDAC5	-0.220173	8.88741	-2.31781	0.0232329
SLC35D3	-1.19677	6.97358	-2.317	0.0232795
MMP15	0.367699	11.2008	2.31696	0.0232822
FAM8A1	0.196945	8.12943	2.31684	0.0232886
OSBPL5	-0.280766	8.18971	-2.31589	0.0233434
FCGR2A	-0.495996	10.5301	-2.31579	0.0233497
NTN5	-0.358879	5.39149	-2.31486	0.0234033
LTK	0.293018	11.7093	2.31464	0.0234158
CACNG7	-0.288383	4.65211	-2.31452	0.023423
ADAM7	0.189476	5.45338	2.31395	0.0234558
PAEP	-0.433129	5.27089	-2.3139	0.0234584
KIF17	-0.274124	7.044	-2.31353	0.02348
PITX2	1.18862	7.722	2.3132	0.0234993
CNN1	-0.759731	12.4471	-2.31225	0.0235542
STAG3	0.327132	9.24846	2.31185	0.0235777
KPNB1	0.207125	13.528	2.31091	0.0236326
AANAT	0.209337	5.68682	2.31075	0.0236419
TSPY2	-0.521054	3.57308	-2.31034	0.0236657
GPX4	-0.252056	12.6417	-2.31005	0.0236826
SYNE1	-0.320546	7.33072	-2.30988	0.0236923
NR1H4	0.436622	5.8857	2.30943	0.0237189
KIF3C	-0.469406	5.38697	-2.30895	0.023747
GDF5	-0.224707	6.67853	-2.30869	0.0237624
TIGD7	-0.380041	6.13954	-2.30827	0.0237865
TIMP2	-0.460966	13.5131	-2.30823	0.0237891
GSTA4	-0.295055	9.33833	-2.30696	0.0238637
EPHA3	-0.491608	4.70625	-2.30601	0.0239197
SMS	0.255349	12.074	2.30538	0.0239568
ADAMTS4	-0.623576	7.10547	-2.30528	0.0239628
NLRP3	-0.401252	7.05554	-2.30501	0.0239787
FER	-0.284704	6.99038	-2.30374	0.0240536
DIS3L2	0.201517	7.48869	2.30356	0.0240645
GREB1	-0.412639	4.52989	-2.30347	0.0240697
TFPI	-0.302857	8.65541	-2.30329	0.0240806
APOBEC1	0.840101	7.9619	2.30316	0.024088
FADS3	-0.427787	7.09563	-2.30295	0.0241008
HACL1	-0.221406	11.0966	-2.3025	0.0241271
OTOP2	0.467181	7.8956	2.30222	0.0241441
POLM	0.234643	8.30708	2.30221	0.0241445
CCNI2	0.373784	8.49284	2.30216	0.0241472
ITGB3	-0.405246	8.02841	-2.30178	0.0241699
CRIP3	0.317099	4.8762	2.3009	0.0242222
NEK5	0.585103	2.33823	2.30052	0.0242448
PRND	-0.492919	1.71782	-2.30012	0.0242687
NOTCH4	-0.405735	8.50198	-2.30008	0.0242716
CTXN1	-0.341118	11.4482	-2.30004	0.0242739
HOXC4	-0.425785	6.25648	-2.29995	0.0242792
ACY1	0.291148	12.2436	2.29988	0.0242835
EBF3	-0.552457	3.93282	-2.2987	0.0243537
NTRK1	-0.243884	4.22755	-2.2983	0.0243779
DGCR11	0.221574	7.48509	2.29816	0.024386
INHBB	-0.686498	7.43834	-2.29763	0.0244182
OR1B1	0.193225	3.23102	2.2971	0.0244496
C3orf14	-0.520966	8.45742	-2.29661	0.024479
FIGNL2	0.180488	6.70509	2.29635	0.0244948
SERP1	0.325453	7.61962	2.29558	0.0245411
CDH2	-0.287622	6.54572	-2.29496	0.0245784
PPP1R12A	-0.174506	9.04502	-2.29464	0.024598
AXL	-0.23977	10.2635	-2.29431	0.0246181
POLR3H	-0.246808	9.4197	-2.29424	0.0246222
DIABLO	0.130955	14.0033	2.29413	0.0246286
ARMC9	-0.220829	8.58355	-2.29303	0.0246957
PIR	0.420831	10.2113	2.29279	0.0247101
HIST1H1E	0.33622	12.1334	2.29266	0.0247181
PCDH1	0.265219	9.81734	2.2924	0.0247335
VPS33A	0.161013	9.30003	2.29142	0.0247934
CBL	-0.203426	9.54839	-2.29141	0.0247937
MME	-0.492386	8.02241	-2.29138	0.0247954
SRC	0.222312	10.4375	2.29101	0.0248182
MORN4	0.238982	6.77879	2.29024	0.0248652
PDZRN4	-0.712378	4.94942	-2.29015	0.0248704
HIST1H4G	0.2144	6.10165	2.28947	0.024912
TIA1	0.192335	10.2596	2.28823	0.0249879
HIST1H4B	0.313807	14.5764	2.28811	0.0249955
CXCL17	1.05833	4.98491	2.28684	0.0250735
RPL6	0.185619	16.5801	2.28666	0.0250845
CHD5	-0.394652	4.03657	-2.28568	0.0251445
TRAPPC2P1	-0.330425	9.36089	-2.28538	0.025163
TMEM110	-0.260255	9.36241	-2.28503	0.0251846
PRSS35	-0.402869	4.23103	-2.28501	0.0251858
EPYC	-0.436683	1.92645	-2.28377	0.0252625
YPEL5	-0.252592	11.8325	-2.28374	0.0252644
ETS2	0.391934	11.905	2.28347	0.0252808
LRRC1	0.308004	7.3872	2.28336	0.0252877
TRPM6	0.866453	7.74167	2.28322	0.0252963
PDP2	0.328013	9.17013	2.28296	0.0253127
VEGFC	-0.448117	8.53736	-2.28259	0.0253358
BAG2	-0.458934	9.23963	-2.28232	0.0253521
ABO	0.589807	10.9075	2.28199	0.0253725
A4GALT	-0.27985	13.141	-2.28166	0.0253931
ZSWIM2	-0.558636	1.8313	-2.28154	0.025401
SCG2	-0.860733	6.86896	-2.28137	0.0254112
LOC100132354	0.287519	3.54354	2.28092	0.0254392
ABCC11	0.195795	2.2864	2.28054	0.025463
HCN3	0.300118	9.40579	2.28	0.0254963
CLEC6A	-0.191659	4.52353	-2.2797	0.0255153
MRPL36	0.306155	11.9821	2.27952	0.0255264
ADAMTS8	0.219354	7.18823	2.27918	0.0255475
NXNL2	-0.245781	2.94412	-2.278	0.0256218
SYT14	-0.285911	4.74724	-2.27747	0.0256548
NEO1	0.326468	7.60832	2.27719	0.0256722
LPHN2	-0.25512	7.46828	-2.27703	0.0256824
UCP1	0.212916	1.6744	2.27688	0.0256919
PLCL1	-0.369075	5.82397	-2.27627	0.0257299
ANKRD37	0.463422	10.4689	2.27429	0.025855
BCAM	-0.396121	4.64369	-2.2742	0.0258603
GALNTL4	-0.474633	7.75848	-2.274	0.0258731
EVPL	0.23262	12.044	2.27371	0.0258914
AGTR1	-0.724984	4.24457	-2.27328	0.0259188
ISG15	-0.557861	12.4456	-2.27316	0.025926
DCUN1D3	-0.287229	10.7245	-2.27307	0.0259321
TRIM23	-0.298179	6.36273	-2.27187	0.0260082
C10orf10	-0.516602	9.85116	-2.2718	0.0260125
WISP1	-0.688507	4.50539	-2.27166	0.0260212
EXO1	0.460341	8.46133	2.27164	0.0260225
FCRL2	0.38084	7.03732	2.27163	0.0260228
FXYD2	-0.334055	6.26341	-2.27124	0.0260481
ARHGAP27	0.231261	11.5364	2.27093	0.0260678
MOG	0.185822	6.87251	2.27075	0.0260794
OR8B12	0.261126	1.48983	2.26991	0.0261327
TMEM139	0.398181	9.5687	2.26975	0.0261428
CTPS2	0.216238	9.73241	2.26879	0.0262041
CLEC4A	-0.428641	9.59541	-2.26856	0.0262189
C10orf71	-0.187641	1.66268	-2.26853	0.0262204
GSTT2	-0.478415	7.78762	-2.26819	0.0262426
TRIM66	0.30979	8.88495	2.2681	0.0262484
PRDM9	0.183127	2.26085	2.26722	0.0263046
VPS37C	-0.181704	12.4891	-2.26659	0.026345
OR4D1	0.249771	2.28784	2.26612	0.0263749
PAQR5	0.260551	10.6053	2.26551	0.026414
NHP2	0.44501	14.3729	2.2652	0.0264344
SUPT7L	0.166759	9.0334	2.26471	0.0264658
IFIT1	-0.599159	9.93329	-2.26458	0.0264741
CCDC106	-0.30071	10.8272	-2.26313	0.0265677
MCM3AP	0.203015	10.3397	2.26301	0.0265758
DYNLRB2	-0.406421	4.57272	-2.26284	0.0265868
SEMA6C	-0.231855	8.09943	-2.26252	0.0266073
DGKA	0.264958	8.21108	2.26236	0.0266172
AUTS2	0.223068	8.53236	2.26234	0.026619
ITGAM	-0.288131	8.22632	-2.26233	0.0266198
CORO1C	-0.249567	10.9583	-2.26176	0.0266567
AGFG1	0.165047	9.43341	2.26141	0.0266791
ZNF300	-0.473009	6.20999	-2.26129	0.0266871
IGFBP6	-0.463414	8.52768	-2.26129	0.0266873
CDR2L	-0.354657	7.80534	-2.26017	0.0267598
PDCL	-0.165172	8.03587	-2.25974	0.0267877
ENG	-0.362215	8.46752	-2.25901	0.026835
ELSPBP1	0.227021	3.27465	2.25868	0.0268566
HAND1	-0.543195	5.68394	-2.25846	0.0268712
HDGFRP3	-0.431568	9.34421	-2.25797	0.0269033
LPPR4	-0.265235	6.73577	-2.25789	0.0269086
KIAA1244	0.293155	8.55261	2.25741	0.0269397
RSRC1	0.248376	9.57518	2.25685	0.0269762
TMEM167B	-0.212358	8.93837	-2.25647	0.0270015
KIAA1217	-0.289	8.8904	-2.25643	0.027004
PDS5B	-0.245158	9.33815	-2.25618	0.0270205
PELI3	-0.306496	8.9323	-2.25615	0.0270223
NEXN	-0.355491	9.06019	-2.25572	0.0270509
ARFIP1	0.228601	10.5158	2.25512	0.02709
GSTZ1	0.390864	9.52815	2.25432	0.0271427
KIAA0319L	0.307182	9.12447	2.25311	0.0272227
NOP16	0.328426	11.8497	2.25307	0.0272254
ORMDL2	0.192155	13.171	2.25205	0.0272927
POU3F1	-0.146155	9.78969	-2.2518	0.0273093
KATNAL2	0.406113	6.12996	2.25052	0.027394
GRHL2	0.222912	8.40399	2.24989	0.0274363
LRRC26	0.472104	12.8589	2.24988	0.0274366
KIAA1370	0.437135	10.6316	2.24928	0.0274768
NDUFAF3	0.186333	14.358	2.24922	0.0274809
TMEM52	0.359981	8.89369	2.24884	0.027506
OLFM1	-0.292606	6.75031	-2.24875	0.0275118
FAM176A	-0.595878	4.45274	-2.2486	0.0275218
MAP1S	-0.263332	14.5132	-2.24784	0.0275724
SELE	-0.665167	5.27285	-2.24769	0.0275826
EXTL3	-0.171661	12.4035	-2.24701	0.0276284
TYROBP	-0.37426	13.5791	-2.24537	0.0277382
HK3	-0.457166	4.43568	-2.24496	0.0277654
SUMF2	0.188619	10.3491	2.24493	0.0277677
FAM111A	0.227292	9.33774	2.24459	0.0277902
TRPM7	0.214994	8.278	2.24445	0.0277997
[truncated: 736 more rows]
