# Supplementary material for: Evaluation of the ability of fatty acid metabolism signature to predict response to neoadjuvant chemoradiotherapy and prognosis of patients with locally advanced rectal cancer
Source: Front Immunol. 2022 Nov 24;13:1050721. doi: 10.3389/fimmu.2022.1050721 (PMC9729334; doi:10.3389/fimmu.2022.1050721)
Supplement: Supplementary file 9 [file Table_8.xlsx]

## Sheet: Sheet1
Supplementary table 8. radiation sensitivity (RS) DEGs
id	logFC	AveExpr	t	P.Value
LYAR	0.710248	10.9432	5.46168	6.07415e-07
ADK	0.605505	10.1293	5.3722	8.68612e-07
STON1-GTF2A1L	-1.09877	3.88484	-5.22678	1.54583e-06
GABARAPL1	-0.554477	9.78064	-5.08519	2.69317e-06
SPARCL1	-0.981758	11.5975	-5.07785	2.77137e-06
CHAF1A	0.581439	9.12148	4.90498	5.40863e-06
CDCA3	0.831705	10.142	4.67477	1.29663e-05
MRTO4	0.537383	11.0434	4.66249	1.35782e-05
CENPH	0.767932	8.72921	4.59325	1.75889e-05
SLC25A10	0.524026	8.96092	4.58984	1.78139e-05
TIAM1	-0.779877	8.95225	-4.58499	1.81387e-05
FXYD6	-0.56767	8.13068	-4.56411	1.96021e-05
ECM2	-0.902395	4.31824	-4.55612	2.01922e-05
DIRAS3	-0.598632	5.5855	-4.54979	2.06723e-05
C5orf30	0.713404	11.3971	4.53555	2.17922e-05
KHK	0.91142	7.28209	4.51723	2.33199e-05
PDDC1	0.485446	10.879	4.46876	2.78803e-05
CD53	-0.674463	10.5465	-4.4655	2.82169e-05
MND1	0.850398	9.7195	4.44976	2.98949e-05
GRIN2B	1.66735	4.14056	4.44026	3.09536e-05
SP100	-0.338772	12.1131	-4.43541	3.1509e-05
PITX2	2.08455	7.722	4.40058	3.57861e-05
PANK1	0.579519	10.489	4.39472	3.65589e-05
MYOF	-0.487724	9.80679	-4.3713	3.98127e-05
PPP1R3C	-0.813114	8.27238	-4.35282	4.25747e-05
GFPT2	-1.22852	8.50237	-4.34826	4.32855e-05
B4GALNT1	-0.652972	6.57885	-4.32831	4.6528e-05
MYCT1	-0.733604	6.24373	-4.30325	5.09354e-05
TMEM97	0.747693	11.1816	4.29866	5.17841e-05
FAM110B	-0.722779	6.88433	-4.29251	5.29453e-05
CDO1	-1.1779	5.14396	-4.24459	6.28866e-05
MAP3K3	-0.409976	11.0008	-4.23902	6.41522e-05
FMOD	-0.737977	12.7054	-4.23599	6.48518e-05
RPL13	0.325232	15.9284	4.23474	6.51432e-05
PLXDC2	-0.687402	9.92354	-4.21483	6.99446e-05
FAM124A	-0.893078	5.38959	-4.21369	7.02297e-05
CCNI2	0.63412	8.49284	4.19871	7.40804e-05
CDC25C	0.752431	8.34068	4.19805	7.42559e-05
GPNMB	-0.79727	7.87745	-4.19387	7.53681e-05
TPP1	-0.299	12.571	-4.18684	7.72762e-05
MRPL45	0.376641	11.339	4.18388	7.80929e-05
GALNTL2	-1.1491	5.92361	-4.18308	7.83143e-05
THOC3	0.516645	10.5208	4.17453	8.07296e-05
FOXJ1	1.37379	7.19573	4.16809	8.25942e-05
DSCC1	0.917708	8.31686	4.16217	8.43476e-05
CEBPA	0.517699	12.0831	4.15707	8.58862e-05
BMP1	-0.381277	6.75373	-4.14688	8.90405e-05
TANC2	-0.732804	8.10292	-4.1426	9.03972e-05
HIPK3	-0.358812	8.44558	-4.14118	9.08517e-05
IQCA1	-0.697564	3.68088	-4.13584	9.25818e-05
SORD	0.625839	9.39827	4.13055	9.43271e-05
PRRG2	0.475983	7.94129	4.12744	9.53679e-05
LIG3	0.418085	7.3058	4.12377	9.66105e-05
ITGAM	-0.489383	8.22632	-4.12134	9.74424e-05
NOP14	0.428447	9.79347	4.11923	9.81704e-05
UHRF1	0.59985	8.97584	4.11642	9.91453e-05
PHLDB2	-0.66624	5.50251	-4.11348	0.000100179
MRPS12	0.422533	12.0231	4.11027	0.000101319
MAML2	-0.539791	6.66803	-4.10587	0.000102897
HIST1H3F	0.500003	12.7429	4.04958	0.000125342
MPDZ	-0.67488	7.78208	-4.04886	0.000125659
PDHA1	0.437977	9.50341	4.04294	0.000128283
TGFB3	-0.864643	7.81764	-4.04023	0.000129503
ID1	0.73475	14.3466	4.03603	0.000131413
FBXO32	-0.752949	11.1479	-4.034	0.000132346
BCCIP	0.35301	8.73161	4.03271	0.000132939
HIST1H2AE	0.561381	11.6509	4.02115	0.000138398
OLFML2B	-0.685954	8.71184	-4.02042	0.000138752
DPYD	-0.541043	6.28688	-4.00708	0.000145336
VCAN	-0.91196	10.5733	-4.00511	0.000146331
CYP1B1	-1.07732	6.85769	-4.00285	0.000147485
SMAD7	-0.470346	9.94148	-4.00168	0.000148084
BOP1	0.794471	10.2044	3.9993	0.000149316
KGFLP1	-0.539109	8.52051	-3.9991	0.000149415
SGCD	-0.633457	7.01943	-3.99724	0.000150384
SKI	-0.626566	8.37337	-3.98895	0.000154766
LONP2	0.37081	9.20304	3.98764	0.00015547
MX2	-0.494917	9.21069	-3.98484	0.000156987
EIF4E3	-0.578386	8.41582	-3.97899	0.000160193
CERCAM	-0.469271	9.16024	-3.97894	0.000160226
KIF18B	0.487237	5.11431	3.97565	0.000162057
NDUFA10	0.337918	10.4263	3.9741	0.000162926
BCL2L12	0.439968	11.2305	3.97034	0.000165058
HOXD8	-0.468818	7.17217	-3.9672	0.000166858
UNG	0.329359	12.5744	3.96494	0.000168166
RCC1	0.688124	9.24158	3.95906	0.000171615
CCNDBP1	-0.468749	9.4979	-3.94259	0.00018163
MXRA7	-0.583712	9.23754	-3.94041	0.000182999
EMP3	-0.61035	10.8804	-3.93257	0.000187998
B2M	-0.448337	16.5428	-3.92983	0.000189777
PDP2	0.529967	9.17013	3.91795	0.000197675
CD3EAP	0.562605	9.49403	3.90898	0.000203848
RNASEH2A	0.596524	11.288	3.90672	0.000205431
POLQ	0.657413	8.46044	3.88979	0.000217674
RSAD2	-0.874285	6.24581	-3.88645	0.000220172
CKMT2	2.39748	6.75941	3.87975	0.000225261
MYLK	-0.730017	12.2817	-3.8723	0.00023106
ARSI	-0.596226	5.59788	-3.87171	0.000231525
MRPL17	0.470199	11.2193	3.86921	0.000233504
MYH13	0.971381	4.58906	3.86563	0.000236363
C1QB	-0.588396	13.231	-3.85971	0.000241173
SHH	0.449683	6.38661	3.85286	0.000246854
RNF217	-0.812217	6.93663	-3.85005	0.000249226
FAM129A	-0.680397	10.5415	-3.84216	0.000255984
GPT2	0.879204	9.75637	3.84147	0.000256587
ALOX5	-0.589485	6.79858	-3.82922	0.000267461
OLR1	-1.55482	5.15112	-3.82817	0.000268418
CENPM	0.493641	9.2735	3.8248	0.000271492
MSN	-0.556028	11.8522	-3.82453	0.000271745
EPHB2	0.541424	10.1354	3.82188	0.000274189
RNASE1	-0.682572	14.1826	-3.81369	0.000281885
KCNQ1	0.593342	7.7236	3.80831	0.00028705
CNRIP1	-0.625808	6.00431	-3.80652	0.000288793
GAS1	-1.12083	7.04785	-3.80124	0.000293983
ZBTB12	0.646747	3.50475	3.78725	0.00030816
ZBTB20	-0.475698	7.69581	-3.78621	0.000309242
SHANK3	-0.740628	8.43731	-3.78504	0.00031046
ASCL2	1.24181	13.5357	3.78279	0.000312823
ALOX5AP	-0.723591	9.91885	-3.78152	0.000314156
WDR4	0.719817	8.00065	3.78069	0.000315036
C1orf201	0.319088	7.42721	3.78019	0.000315569
C17orf53	0.447366	7.14981	3.78016	0.0003156
FBXW9	0.491528	8.07464	3.77592	0.000320121
P2RX7	-0.555723	5.01861	-3.77349	0.000322751
TPM2	-0.699977	13.5079	-3.76318	0.000334107
ALG1L	0.528	10.078	3.76041	0.000337222
IGFBP4	-0.414052	10.3385	-3.75727	0.000340794
TNFSF4	-0.963104	7.27815	-3.75562	0.00034268
FCGR3A	-1.2446	10.9861	-3.75383	0.00034474
ITGAX	-0.885156	7.45983	-3.74959	0.000349668
SFRP2	-1.62832	6.45811	-3.74827	0.000351215
BNC2	-0.600009	6.10691	-3.74317	0.000357252
PDLIM3	-0.664962	8.87641	-3.74001	0.000361037
FASN	0.479141	11.92	3.73694	0.000364758
TIMP3	-0.909224	11.2278	-3.73413	0.000368202
ZNF296	0.318662	7.58129	3.72976	0.000373612
CFH	-0.629439	10.1863	-3.7297	0.00037368
PIAS3	-0.340749	10.1532	-3.72806	0.000375732
SNX1	-0.483819	10.5889	-3.72499	0.000379601
SERPING1	-0.531543	8.44557	-3.72021	0.00038569
ITPR3	0.431776	11.6315	3.70829	0.000401295
RTEL1	0.813851	10.1076	3.7045	0.000406374
P2RY2	0.536384	10.2777	3.70366	0.000407509
KIAA1539	-0.397175	8.69901	-3.69874	0.000414222
PRRX1	-0.975607	10.2177	-3.69437	0.000420281
NUP62CL	0.621554	8.09634	3.6912	0.000424715
EXOSC4	0.518606	11.4243	3.68825	0.000428897
PHLDA2	0.748926	13.0718	3.68543	0.000432912
GUCY1B3	-0.905436	6.77426	-3.68105	0.000439246
RNASE2	-0.791373	5.63939	-3.68039	0.000440206
COMTD1	0.440368	12.1751	3.67424	0.000449243
RNF138P1	-0.54412	9.5582	-3.65852	0.00047318
COL10A1	-1.38917	9.58763	-3.65633	0.000476613
REPIN1	0.400713	11.1882	3.6557	0.000477601
COL8A2	-0.638003	7.37466	-3.65525	0.000478313
APBB3	-0.304975	8.30038	-3.64523	0.000494358
MAPK15	0.443838	6.03814	3.64293	0.000498119
CSRP1	-0.451288	8.14296	-3.64088	0.00050148
GCSH	0.426645	12.5203	3.6382	0.000505934
PRICKLE2	-0.557854	7.90467	-3.63804	0.000506192
SPC24	0.638381	7.77898	3.63763	0.000506875
SLC22A11	1.07947	6.07756	3.63478	0.000511647
HIST2H3A	0.860231	11.9101	3.63252	0.000515454
MARCO	-1.21343	7.05969	-3.62837	0.000522536
MS4A7	-0.586412	10.7474	-3.62793	0.000523289
BNIP3L	-0.364284	11.887	-3.62173	0.00053403
KRT75	1.23162	2.91766	3.62047	0.00053624
DIAPH3	0.806914	8.77207	3.61979	0.000537437
ST6GALNAC2	-0.482276	7.61018	-3.6171	0.000542206
ZNF362	-0.444679	10.2769	-3.61228	0.000550826
EXOSC5	0.545431	8.73176	3.60845	0.00055777
COL11A1	-1.46127	3.36572	-3.60031	0.000572815
C17orf96	1.282	9.68266	3.59904	0.000575197
DOCK8	-0.450384	8.13318	-3.59719	0.000578685
CYP2S1	0.633573	9.83139	3.5968	0.000579423
BEND3	0.295949	8.93328	3.59622	0.000580515
LPIN3	0.486019	11.8804	3.59581	0.000581306
TFPI	-0.451344	8.65541	-3.5939	0.000584925
HIST1H2AH	0.478294	13.5512	3.58568	0.000600819
CMTM4	0.46252	13.1533	3.58392	0.000604285
ASPN	-0.946052	8.07178	-3.58148	0.000609116
NOP16	0.497784	11.8497	3.57814	0.000615771
C2orf82	0.724842	11.835	3.57622	0.000619628
LAT2	-0.399377	12.934	-3.57379	0.000624538
TXNIP	-0.625235	14.8699	-3.57058	0.000631108
AGMAT	0.59767	10.6328	3.57022	0.000631845
BIRC5	0.73215	11.9492	3.56417	0.000644377
LAMA4	-0.523893	9.83968	-3.55785	0.000657735
ARMCX1	-0.514926	9.25013	-3.55785	0.00065774
ZC3H8	0.464282	5.68461	3.55214	0.000670044
AIFM1	0.322868	12.5541	3.55211	0.0006701
RANBP3L	-0.775759	1.90558	-3.54805	0.000678976
PDK4	-0.706491	9.60398	-3.54763	0.0006799
SFRP4	-1.9639	4.76705	-3.54567	0.000684232
REM1	-0.758189	3.84907	-3.54342	0.000689236
HSD17B6	-0.723427	8.84185	-3.54295	0.000690284
PCDHB12	-0.612221	6.02755	-3.54039	0.000696012
RANGAP1	0.452347	13.8286	3.53818	0.000701002
TRIM22	-0.539867	9.85167	-3.53784	0.000701792
ECE2	0.39324	7.75369	3.53744	0.000702697
WDR74	0.424506	7.44988	3.53595	0.000706085
AEBP1	-0.919571	11.2195	-3.53572	0.000706618
EPB41L3	-0.729297	9.0267	-3.53445	0.000709526
HIST1H4L	0.631219	11.7382	3.5338	0.000711018
TIMP2	-0.674863	13.5131	-3.52764	0.000725293
DEPDC1B	0.657528	7.99335	3.5261	0.000728901
LDHC	0.321922	7.43405	3.52466	0.00073231
CD36	-0.842635	9.19325	-3.52283	0.000736633
JAKMIP2	-0.562215	5.74441	-3.51939	0.000744864
COL15A1	-0.881725	9.80279	-3.51678	0.00075115
UACA	-0.445849	7.53164	-3.51471	0.000756171
CALCOCO1	-0.448213	9.88306	-3.51175	0.00076342
ATXN1	-0.349185	7.57378	-3.51027	0.00076706
ANAPC11	0.319322	15.2479	3.50816	0.000772295
VGF	0.97245	8.88641	3.5069	0.000775416
CD14	-0.416072	13.8088	-3.50557	0.000778762
FGFR4	0.415637	8.38067	3.50367	0.000783517
CDC42EP3	-0.900725	5.08664	-3.50294	0.00078537
NEXN	-0.528507	9.06019	-3.50269	0.000785995
NCAPD2	0.485839	11.7511	3.49853	0.000796575
TRIM31	0.805462	12.3001	3.49744	0.000799377
OGFRL1	-0.467303	8.75177	-3.49549	0.000804394
METTL14	0.285106	8.93911	3.49507	0.000805469
RNF43	0.759197	13.681	3.4938	0.000808757
FABP6	2.01249	8.11853	3.48976	0.000819314
SUV39H1	0.563455	6.7711	3.48815	0.000823566
DDC	0.610055	8.50238	3.48666	0.000827502
RHOJ	-0.589088	7.95663	-3.48545	0.000830722
PHB	0.305724	12.4691	3.4846	0.000832984
NPSR1	1.42871	5.02276	3.4837	0.000835398
RPS6KA6	0.773931	6.35787	3.48119	0.000842117
PES1	0.309113	9.06383	3.4799	0.000845608
ODC1	0.500332	13.4167	3.47961	0.0008464
CYB5R3	-0.27373	11.8172	-3.47759	0.000851893
DACT1	-0.636772	9.61438	-3.47696	0.000853614
RAI14	-0.62355	9.39965	-3.47385	0.000862158
DDIT4L	-0.906557	5.63146	-3.47323	0.000863862
CHRD	-0.276823	7.05819	-3.47195	0.000867406
HIST1H2BN	0.462613	10.4678	3.47086	0.000870441
TRIM38	-0.413249	9.12785	-3.4699	0.000873113
FAHD1	0.444683	9.08932	3.4684	0.000877315
ADHFE1	-0.971435	6.03508	-3.46698	0.000881306
FAM50B	-0.526376	8.58862	-3.46139	0.000897159
C1S	-0.565557	11.3373	-3.46077	0.000898934
LRRK2	-0.651465	5.05297	-3.45892	0.000904274
DDX60L	-0.492777	9.48023	-3.45608	0.000912498
PEX7	0.348281	9.15672	3.45495	0.000915781
VASH1	-0.522107	10.866	-3.45216	0.000923956
SUSD4	-0.198386	4.84712	-3.45197	0.000924531
VDAC1	0.353565	11.9227	3.45099	0.000927414
C1orf162	-0.489232	8.76289	-3.44875	0.000934053
HIST1H2AM	0.594357	11.499	3.44696	0.000939404
SAMD9L	-0.579867	9.52442	-3.44547	0.000943861
KIF5A	-0.622349	4.42929	-3.44439	0.000947107
CLDN11	-0.724163	6.4007	-3.44351	0.000949782
DDX11	0.409527	8.17983	3.44289	0.000951631
NFKBIB	0.330677	8.30067	3.44152	0.000955792
PLK1	0.644631	7.15667	3.4411	0.000957071
ZNF695	0.663699	6.31042	3.44076	0.000958107
C3orf26	0.626222	12.0477	3.4396	0.000961664
PTGES2	0.372302	9.49662	3.43836	0.000965456
JAM2	-0.663943	7.68111	-3.43743	0.000968312
PRKCZ	0.311414	10.2546	3.43638	0.00097156
ARHGAP1	-0.378912	13.9387	-3.43519	0.000975231
MFAP3L	0.561503	6.87648	3.43447	0.000977477
DHX58	-0.389666	10.1302	-3.43267	0.000983056
CCL2	-0.811999	11.666	-3.43135	0.000987211
LPPR2	-0.35991	7.10268	-3.43102	0.000988222
ARSE	0.755435	9.77152	3.42959	0.000992722
RAB34	-0.52848	8.57723	-3.4235	0.0010121
LPP	-0.461152	10.7757	-3.42334	0.00101261
KCTD7	-0.31565	5.84864	-3.42249	0.00101535
PLXNC1	-0.525621	6.97154	-3.42169	0.00101792
CCT3	0.502648	10.3931	3.42144	0.00101872
FAS	-0.67534	9.41553	-3.42116	0.00101962
BCL6	-0.619653	10.103	-3.4203	0.00102241
KLHDC10	0.324168	7.84362	3.42019	0.00102277
DZIP1	-0.446916	7.92952	-3.41415	0.00104252
HIST1H2AB	0.541689	10.3374	3.40711	0.00106599
TACC3	0.659131	9.14897	3.40622	0.00106901
CTSO	-0.468441	10.9948	-3.39563	0.00110537
DGAT1	0.436483	11.3063	3.39536	0.00110629
DBI	0.29491	14.7965	3.39386	0.00111155
NAV1	-0.404326	6.85893	-3.39318	0.00111392
LCP2	-0.702731	10.3533	-3.3931	0.00111422
TNS1	-0.621533	8.51055	-3.3887	0.00112979
FN1	-0.991784	8.56386	-3.38328	0.00114924
MCTP1	-0.494354	7.56366	-3.37941	0.0011633
LUM	-0.83482	12.8862	-3.37737	0.0011708
POLD2	0.498816	9.28218	3.37689	0.00117258
WWTR1	-0.527035	5.70439	-3.37645	0.0011742
QKI	-0.48841	7.10239	-3.37631	0.00117471
UST	-0.773188	6.21766	-3.37626	0.00117488
HIST1H3A	0.286012	13.9397	3.37529	0.0011785
TRPC1	-0.654224	7.42958	-3.37498	0.00117962
KLHL8	0.316156	10.2471	3.37317	0.00118636
GSR	0.42674	10.1659	3.37237	0.00118933
RPL29	0.365353	14.8267	3.37144	0.00119284
NLGN4X	-0.627547	7.51057	-3.36934	0.00120071
SLC39A5	0.732561	14.1372	3.36858	0.0012036
TMEM47	-0.722318	7.76002	-3.36545	0.00121549
SYCE1	-0.281984	2.91939	-3.36457	0.00121881
SPG20	-0.54436	6.46191	-3.35952	0.0012383
LBR	0.412003	13.3884	3.35872	0.00124139
HPD	0.261664	5.14125	3.35726	0.00124709
HNRNPUL1	0.278933	10.3736	3.35614	0.00125149
HTRA1	-0.846998	12.8461	-3.35349	0.00126191
SLITRK5	-1.06777	3.22955	-3.35298	0.00126392
RAB31	-0.755386	10.9379	-3.35281	0.0012646
SLC7A2	-0.622606	8.15215	-3.35222	0.00126692
C5orf41	-0.373722	10.0545	-3.34933	0.00127843
DLG2	-0.400454	3.94521	-3.34867	0.0012811
PAFAH1B1	-0.293987	11.2226	-3.34793	0.00128404
UBIAD1	0.333128	8.60045	3.34763	0.00128526
PRKAR1B	0.503085	7.33159	3.34714	0.00128721
METTL1	0.420114	9.8269	3.34666	0.00128915
APTX	0.303856	9.69191	3.34665	0.00128922
COLEC12	-0.678593	7.9056	-3.34067	0.00131351
NCAPG2	0.586825	8.77365	3.33914	0.00131982
SHE	-0.712336	6.23873	-3.33735	0.0013272
HES6	0.438705	11.0405	3.33638	0.00133125
NPR3	-0.956378	4.64659	-3.33393	0.00134147
UTP15	0.333756	8.46467	3.33363	0.00134269
SGOL2	0.596035	6.68031	3.33051	0.00135586
C14orf49	-0.753325	4.70947	-3.32815	0.00136585
TLE4	-0.384476	7.03575	-3.32812	0.00136597
COL6A2	-0.700952	9.02592	-3.3277	0.00136775
CDH23	-0.41101	4.72086	-3.32486	0.00137992
TNFSF12	-0.386386	7.57984	-3.32204	0.00139211
ALS2CR11	-0.835042	3.36945	-3.3198	0.00140183
NAALAD2	-0.452273	2.91092	-3.31859	0.00140712
FILIP1	-0.667264	5.33505	-3.31754	0.00141172
SPAG7	-0.443776	10.2699	-3.31683	0.00141488
MYO19	0.333431	11.0082	3.30966	0.00144676
BEX4	-0.609531	8.23108	-3.309	0.00144971
SLITRK2	-0.567589	2.17409	-3.3073	0.00145739
DHODH	0.322829	9.79382	3.30687	0.00145933
NUDT1	0.552448	11.9241	3.30583	0.00146406
TUSC3	-0.698169	9.64173	-3.30529	0.00146651
ZP3	0.73051	5.98933	3.30472	0.00146909
MRPS28	0.312542	12.0399	3.30261	0.00147877
TACC1	-0.541844	7.14986	-3.30173	0.00148277
IFI44	-0.726917	9.79264	-3.29954	0.00149287
TNFSF10	-0.500827	11.6397	-3.29908	0.00149503
DST	-0.398068	8.10476	-3.29828	0.00149872
UNC5A	-0.409731	6.23919	-3.29274	0.00152467
KLKB1	-0.306995	5.98976	-3.29197	0.00152831
MYO5A	-0.47012	8.46231	-3.29095	0.00153315
FAM173B	0.305258	9.48316	3.29012	0.00153709
PTGER3	-0.654585	5.87939	-3.28987	0.00153828
NOXO1	0.605975	8.79365	3.28772	0.00154856
MPV17	-0.264213	10.4465	-3.28749	0.00154966
PIK3R5	-0.552306	6.01475	-3.28711	0.00155146
PIGM	0.334898	7.58629	3.28632	0.00155528
KCNT2	-0.635296	4.42117	-3.2811	0.00158057
ITGB2	-0.385813	9.49731	-3.27759	0.00159779
ST8SIA4	-0.54329	4.80659	-3.27707	0.00160037
ZNF511	0.376873	10.1813	3.27617	0.00160482
SH3BGRL	-0.400221	11.8484	-3.27595	0.00160589
SVIL	-0.284532	8.54236	-3.27595	0.00160593
MACF1	-0.355159	10.791	-3.27485	0.00161137
LPAR4	-0.914879	2.87259	-3.2739	0.00161611
C12orf11	0.395025	9.99956	3.27196	0.00162578
RSPO3	-0.723433	8.46112	-3.27145	0.00162836
HIST1H4J	0.496531	12.0671	3.27124	0.00162942
DMXL2	-0.526929	7.20873	-3.27104	0.00163044
ANO1	-0.756036	6.84672	-3.26955	0.00163795
COL6A1	-0.699961	13.468	-3.26861	0.00164269
ELF2	-0.248147	8.4722	-3.26667	0.00165255
DCN	-0.684102	12.7046	-3.26595	0.00165619
SIGLEC14	-0.604758	8.45248	-3.26389	0.00166674
RIPPLY2	-0.292961	1.9424	-3.26347	0.00166892
MRPL12	0.339463	11.9538	3.26201	0.0016764
ACAT2	0.397063	11.8358	3.26066	0.0016834
FHIT	0.496916	7.65311	3.26036	0.00168497
KCTD12	-0.73229	11.7724	-3.25846	0.00169483
APPBP2	-0.3572	9.95636	-3.25404	0.00171805
PAFAH1B3	0.544429	11.1638	3.25345	0.00172113
EVC2	-0.440586	4.0766	-3.2534	0.00172142
C3	-0.831281	10.3804	-3.25203	0.0017287
CMC1	0.309996	12.17	3.25105	0.00173387
MAP3K10	0.373258	9.06865	3.24435	0.00176995
STEAP3	0.39823	8.58468	3.24371	0.0017734
ZC3HAV1L	0.352624	10.7197	3.24116	0.00178734
ATP5G1	0.374937	13.6278	3.24076	0.00178952
PIGU	0.38559	9.68086	3.2406	0.00179038
KIF23	0.554399	9.39209	3.24059	0.00179044
C12orf34	0.517125	9.30803	3.2393	0.00179754
WDHD1	0.449664	8.57827	3.23886	0.00179999
TBRG4	0.405322	11.4099	3.23883	0.00180016
SERPINA10	0.599746	4.19673	3.23306	0.00183225
RPP40	0.399452	10.4649	3.23003	0.00184932
MS4A4A	-0.575704	10.7787	-3.22826	0.00185933
TNFSF13B	-0.492041	9.55003	-3.2281	0.00186029
VIM	-0.509534	15.1414	-3.22771	0.00186246
ZNF471	-0.555704	5.92541	-3.22717	0.00186556
TCF4	-0.521185	12.3388	-3.22681	0.00186762
FNDC1	-1.52967	6.29591	-3.22295	0.00188977
GPR55	0.586324	4.546	3.22267	0.00189141
CBLC	0.452181	9.46717	3.22243	0.00189277
ZDBF2	-0.631711	6.76816	-3.22159	0.00189767
MCAT	0.308131	9.9857	3.21943	0.0019102
ST3GAL6	-0.507064	7.23551	-3.2191	0.00191215
PODXL2	0.590888	7.48715	3.21847	0.00191584
KRTAP5-2	0.410737	10.4788	3.21831	0.00191679
ZFHX4	-1.2083	5.20241	-3.21458	0.00193868
SAMD9	-0.668771	7.91736	-3.21231	0.00195218
BRI3BP	0.325577	9.91849	3.20981	0.00196709
NOC4L	0.379161	11.0421	3.20971	0.00196773
HMGCR	0.452084	12.2314	3.20959	0.00196842
ITM2B	-0.336701	12.8824	-3.20754	0.00198077
ENG	-0.498194	8.46752	-3.20734	0.00198195
C5AR1	-0.888469	7.99666	-3.20626	0.00198851
ZNF385A	-0.333767	10.8969	-3.20597	0.00199029
CYC1	0.394913	12.8812	3.20241	0.00201194
ITGBL1	-0.919412	6.80563	-3.20219	0.00201328
ZEB1	-0.469073	9.19383	-3.20205	0.00201414
SAMD10	0.428144	9.67985	3.2007	0.00202242
PRAP1	0.675295	12.5218	3.19908	0.00203242
MS4A6A	-0.535673	9.31196	-3.19796	0.0020394
MCM8	0.517793	10.2298	3.19724	0.00204386
THBS4	-0.972391	7.5368	-3.19178	0.00207802
ZCCHC24	-0.518433	8.82005	-3.19088	0.00208373
CDKN3	0.645927	10.0294	3.19054	0.00208587
SNAP25	-0.408161	8.61814	-3.19041	0.00208672
MFAP5	-0.694154	10.4604	-3.18923	0.00209417
BHMT2	-0.597657	5.31023	-3.18809	0.00210143
TMEM53	0.335338	6.55893	3.18772	0.00210383
MEIS3	-0.485844	4.85705	-3.18772	0.00210385
USP34	-0.315511	10.1391	-3.18704	0.00210817
EIF2S2	0.478707	9.63689	3.18673	0.00211018
NUDT10	-0.46228	4.62286	-3.18565	0.00211704
CTHRC1	-1.31976	9.07709	-3.18458	0.00212398
LOC389332	1.2355	10.3249	3.1831	0.00213351
ATP2B4	-0.417453	7.88435	-3.18288	0.00213495
YPEL2	-0.41701	9.62539	-3.1823	0.00213872
EFEMP1	-0.710033	11.6393	-3.18185	0.00214161
ARHGAP20	-0.595444	6.49513	-3.18059	0.00214982
FBLN5	-0.514053	9.85996	-3.18055	0.00215006
HTR2B	-0.599411	5.31954	-3.18042	0.00215092
SGOL1	0.561581	7.83438	3.18005	0.00215335
USP40	0.251875	7.87548	3.17988	0.00215443
KANK2	-0.357581	11.5379	-3.17912	0.00215941
COG2	0.324365	11.2506	3.17743	0.00217047
WWC3	-0.452212	9.85778	-3.17683	0.00217443
GRIA3	-0.407713	4.29171	-3.17591	0.00218051
FLAD1	0.30383	10.1518	3.17373	0.00219492
ANO9	0.537328	9.47959	3.17129	0.00221119
SPARC	-0.743579	12.7484	-3.17117	0.00221202
NXN	-0.642081	4.90498	-3.17067	0.00221539
MYH10	-0.622733	7.81154	-3.17033	0.00221765
C10orf116	0.61719	13.9393	3.16954	0.00222294
DPH2	0.346435	10.4729	3.16954	0.00222296
TIMM8B	0.277581	13.8934	3.16894	0.00222699
AR	-0.505059	6.20733	-3.16764	0.00223572
RBP7	-0.565159	7.66702	-3.16742	0.0022372
L2HGDH	0.314454	10.1105	3.16714	0.00223912
ROR1	-0.512686	6.83822	-3.16695	0.00224039
FRMD6	-0.554502	8.58622	-3.16666	0.00224236
COX7A1	-0.585802	11.459	-3.16644	0.00224389
ZSCAN23	-0.803792	2.69883	-3.16582	0.00224805
HIST1H2BK	0.420081	11.6943	3.1655	0.00225026
MYC	0.613943	8.73127	3.16506	0.00225322
RAMP2	-0.701544	5.3298	-3.16459	0.00225648
FPR2	-0.922773	6.30464	-3.16388	0.00226131
CCDC102B	-0.555946	8.59286	-3.16254	0.00227045
HDAC9	-0.4817	4.15131	-3.1612	0.00227965
LEPROT	-0.251304	10.1634	-3.15668	0.00231096
PRMT1	0.415049	11.2269	3.15466	0.00232514
PLVAP	-0.624564	9.43804	-3.15446	0.0023265
IRAK3	-0.593995	7.2779	-3.15371	0.0023318
TMEM215	0.326222	2.57108	3.15356	0.00233286
VAMP4	-0.239506	8.06865	-3.15294	0.00233719
OTUB2	0.568614	6.50004	3.15261	0.00233955
SOX5	-0.528763	4.77775	-3.15226	0.00234196
MFSD3	0.398213	9.94352	3.15197	0.00234402
CMYA5	-0.461461	5.2106	-3.1518	0.00234526
CAV1	-0.526669	10.5864	-3.14565	0.00238905
HIST1H2BG	0.41557	10.6278	3.14462	0.00239651
CTDSP2	-0.257286	11.3276	-3.14302	0.00240806
PPP1R14D	0.612518	9.73302	3.14227	0.00241347
CLSPN	0.615978	6.40328	3.14215	0.00241438
ABCC9	-0.83144	3.94376	-3.14198	0.00241562
RNF180	-0.46014	8.79637	-3.13994	0.0024305
ABCE1	0.330519	10.3412	3.1376	0.00244762
SCUBE3	-0.745408	4.8196	-3.13735	0.00244949
ATAD3A	0.42018	12.6136	3.13546	0.00246342
CD163	-0.602765	11.0304	-3.13501	0.00246674
ST6GALNAC5	-0.716495	8.74749	-3.13454	0.0024702
HOPX	-0.511633	9.21046	-3.1331	0.00248094
NR2F2	-0.339299	11.5958	-3.13218	0.00248777
SULF1	-1.17402	11.3639	-3.13031	0.00250178
B3GAT1	-0.569206	4.63716	-3.1303	0.0025019
RASA3	-0.352209	10.7178	-3.12765	0.00252184
FITM2	0.607224	7.90451	3.12342	0.00255402
MGP	-0.870938	12.095	-3.12317	0.00255592
TOP2A	0.723942	9.91828	3.12256	0.00256062
AMD1	0.2562	11.8035	3.12044	0.00257696
MSRB3	-0.628714	9.32493	-3.11974	0.00258231
NOS2	0.960165	10.6678	3.11813	0.0025948
LCN2	0.884303	14.0214	3.11718	0.00260216
MAMDC2	-0.986543	5.39785	-3.11691	0.0026043
HIST1H2AJ	0.404793	13.9253	3.11582	0.00261282
SYNC	-0.501879	9.67835	-3.11563	0.00261432
FLRT2	-0.635249	6.3396	-3.11512	0.00261827
MEIS2	-0.594734	7.36423	-3.11217	0.00264148
CNO	0.279671	10.3001	3.11096	0.00265107
SYN3	0.836852	4.63382	3.11019	0.00265719
DAPL1	1.11058	5.82931	3.11006	0.00265821
BPTF	-0.331111	8.53466	-3.10667	0.00268525
MLL5	-0.279318	10.3474	-3.1066	0.00268579
SLC35E4	0.368356	10.9744	3.10643	0.00268722
LY86	-0.445474	10.176	-3.10619	0.00268914
CCL8	-0.996623	7.04041	-3.10568	0.00269323
FHDC1	0.582814	6.93155	3.10521	0.00269701
C19orf48	0.500937	12.0609	3.10502	0.00269856
SSPN	-0.596603	10.7656	-3.10452	0.00270257
MVD	0.434807	9.00236	3.10302	0.00271467
NPM1	0.336855	14.1952	3.10233	0.00272025
LHFPL2	-0.317925	11.1389	-3.10227	0.00272078
HLX	-0.507686	6.07122	-3.10145	0.00272747
CCK	0.293167	5.87034	3.10076	0.00273302
ZNF587	0.346947	11.6873	3.10064	0.002734
KANK4	-0.910903	6.99024	-3.09858	0.00275085
TM7SF2	0.462971	7.77119	3.09662	0.00276702
ITPA	0.345674	11.8678	3.09549	0.00277634
C10orf114	-0.381509	6.2521	-3.09508	0.00277972
NCAM2	-0.538021	5.3705	-3.09388	0.00278971
ATP6V1G2	-0.287095	7.06898	-3.0933	0.00279455
THBS3	-0.263736	7.7765	-3.09316	0.00279568
GALE	0.449934	9.62601	3.09213	0.00280429
FMO2	-1.09112	4.73613	-3.09208	0.00280464
RELL1	-0.305574	8.48117	-3.09184	0.00280669
MAFB	-0.48051	11.2802	-3.09153	0.00280931
PHKA1	0.433657	6.31193	3.08984	0.00282342
WIPI1	-0.357958	12.6395	-3.08855	0.00283429
LIMCH1	-0.529194	7.98996	-3.08839	0.00283568
ITPKB	-0.416911	8.24188	-3.08642	0.00285235
CLEC5A	-1.29785	3.4966	-3.08608	0.0028552
CST3	-0.298319	12.2396	-3.08277	0.00288348
PECAM1	-0.488416	9.77593	-3.08254	0.00288545
KANK3	-0.327305	8.9274	-3.08215	0.00288878
CORO2A	0.395353	11.022	3.08056	0.00290243
ZNF333	-0.284027	7.9304	-3.07663	0.00293648
PCOLCE	-0.631979	9.9316	-3.07585	0.00294332
EVL	-0.434774	11.4604	-3.07263	0.00297153
GPX3	-0.584459	8.63907	-3.07185	0.00297845
ATP8B2	-0.507274	6.31176	-3.07127	0.0029836
SNAPC4	0.342385	11.8301	3.07123	0.00298393
EXOSC8	0.349631	12.271	3.07042	0.00299109
EFS	-0.563015	9.28436	-3.06993	0.0029955
PCMTD1	-0.416912	8.37152	-3.06823	0.00301062
ADRM1	0.422728	10.8401	3.06782	0.00301421
KIF17	-0.35446	7.044	-3.06738	0.00301815
PRDX2	0.33711	10.2319	3.06733	0.00301858
KIFC1	0.630083	8.43451	3.06677	0.00302367
HIST2H3D	0.289825	14.0021	3.06631	0.00302778
SEMA3D	-0.676631	6.59352	-3.06557	0.00303438
VCL	-0.364114	12.2902	-3.06498	0.00303968
SLC6A10P	0.38346	10.047	3.06388	0.00304959
MRPL16	0.264948	12.8884	3.06157	0.00307058
CRYBB3	0.484992	3.79384	3.05894	0.00309452
LACTB	-0.318192	9.00391	-3.05764	0.00310641
HSPE1	0.36729	15.012	3.05358	0.00314399
PTPRC	-0.441545	9.53439	-3.05314	0.003148
GPR68	-0.570551	9.70046	-3.0529	0.00315031
RUNX1T1	-0.604242	8.92775	-3.05225	0.0031563
PTTG1IP	-0.296887	12.4963	-3.05164	0.00316204
CCL18	-0.917039	11.9696	-3.05003	0.00317711
MEOX2	-0.99808	4.5503	-3.04991	0.00317824
C20orf160	-0.359114	10.5431	-3.04797	0.0031965
KCNB1	-0.936712	3.78734	-3.0479	0.00319715
ARHGAP11A	0.502521	6.36778	3.04679	0.00320762
KLHL21	-0.383387	11.1168	-3.04583	0.00321673
UCA1	1.33539	11.1786	3.04229	0.00325049
ProSAPiP1	0.77664	8.66639	3.04161	0.00325695
ANKRD12	-0.484716	9.17894	-3.04111	0.00326175
PABPC4L	-0.432879	6.1178	-3.04071	0.00326561
JMJD4	0.338481	11.4487	3.03903	0.0032818
HSPBP1	0.321471	11.6397	3.03756	0.00329606
ENTPD1	-0.35845	9.07784	-3.03711	0.00330049
TRPC5	-0.234973	1.41623	-3.03635	0.00330782
TIE1	-0.771222	6.95918	-3.0361	0.00331024
SMAGP	0.375836	10.6545	3.03562	0.00331494
SYNGR2	0.276657	12.5648	3.03545	0.00331657
CBX3	0.442016	10.8674	3.03279	0.00334265
CLIP3	-0.513026	8.92344	-3.03266	0.00334395
C20orf151	0.465584	7.12298	3.0317	0.00335336
CDC20	0.524079	9.99698	3.03147	0.00335568
TK1	0.449081	14.07	3.03044	0.00336587
KIAA1370	-0.574085	10.6316	-3.02987	0.00337148
GREM1	-0.912635	9.91366	-3.02877	0.00338243
PLCL2	-0.616843	8.11112	-3.02867	0.00338337
IER5	-0.316521	12.6928	-3.02846	0.0033855
TSPYL5	-0.325011	6.98689	-3.02723	0.00339771
RPS21	0.450869	13.9053	3.02647	0.00340533
CLIC2	-0.449662	9.35651	-3.02608	0.00340926
RHBDL1	0.404203	13.4616	3.02602	0.00340984
DZIP1L	-0.296528	5.18064	-3.02592	0.00341083
CDKN2B	-0.772246	6.51283	-3.02423	0.00342787
MSH5	0.408962	8.45793	3.02419	0.00342819
MPST	0.334866	13.224	3.0207	0.00346353
EME1	0.472662	7.62732	3.01868	0.00348413
CLEC12A	-0.767145	4.85446	-3.01785	0.00349263
HCK	-0.441015	8.30758	-3.01761	0.00349502
CYYR1	-0.545525	5.44386	-3.01737	0.00349751
SEMA3B	0.579928	12.2236	3.01671	0.00350434
SPOCK1	-0.994007	8.42888	-3.01535	0.00351833
OR9Q2	0.242957	4.29577	3.01524	0.00351941
KIF7	-0.557951	6.00682	-3.01466	0.00352545
ARMC1	0.272217	10.3515	3.01448	0.00352731
NDUFB6	0.303106	12.7556	3.01408	0.00353144
C14orf45	-0.392214	6.61684	-3.01357	0.0035367
C20orf20	0.519147	10.6306	3.01316	0.00354092
PTPN14	-0.55672	8.01576	-3.01299	0.00354273
PDE4D	-0.412266	7.34957	-3.0117	0.00355608
N4BP2L1	-0.425037	5.88271	-3.01158	0.00355742
ANTXR2	-0.364026	9.45547	-3.01083	0.00356516
CORO2B	-0.380787	6.19483	-3.0108	0.00356556
ACBD5	0.290243	9.14529	3.01041	0.00356957
HOXB2	-0.318482	9.66787	-3.0102	0.00357181
IFIT3	-0.7504	9.02591	-3.00828	0.0035919
ASF1B	0.448467	9.71237	3.00759	0.00359917
CIDEB	-0.541709	8.82603	-3.00652	0.00361042
ZFP37	-0.708354	4.90552	-3.00393	0.00363795
CGGBP1	-0.298239	10.1052	-3.00257	0.00365239
SLC22A17	-0.335214	7.90597	-3.00167	0.00366206
NOTCH2	-0.263087	10.3399	-3.00127	0.00366631
LHFP	-0.553192	10.7179	-3.00122	0.00366679
PIGW	0.420615	8.05346	3.00091	0.00367014
CCDC34	0.423358	6.92135	2.99893	0.00369149
LMCD1	-0.478832	9.76816	-2.99595	0.00372376
CDX1	0.327023	11.6431	2.99321	0.00375365
LCP1	-0.567245	12.4991	-2.9929	0.00375699
C2orf15	0.468125	8.05443	2.99286	0.00375746
TUBB6	-0.557174	12.468	-2.98881	0.00380203
NDOR1	0.306008	7.58078	2.9887	0.00380325
KRBA2	-0.367604	14.4717	-2.988	0.00381108
UTRN	-0.353801	8.58069	-2.98746	0.00381708
IFI44L	-0.992405	8.43015	-2.98656	0.00382714
LYPLA1	0.335611	11.5609	2.98639	0.00382896
HDGF	0.399921	12.9501	2.98638	0.00382914
DOK2	-0.278471	6.39604	-2.98595	0.00383387
CYBRD1	-0.50079	9.66474	-2.9856	0.00383785
TMX3	-0.395436	10.8703	-2.98553	0.00383853
EFNA4	0.341874	10.5325	2.98545	0.00383952
LLPH	0.28342	11.5759	2.98328	0.00386385
DIXDC1	-0.297488	9.07846	-2.98251	0.00387253
TMOD1	-0.682223	5.68951	-2.9819	0.00387932
CENPO	0.400578	8.04019	2.98029	0.00389756
PGCP	-0.375731	10.216	-2.9794	0.00390765
TPX2	0.787357	10.7839	2.97911	0.003911
ZEB2	-0.432455	8.93512	-2.97825	0.00392074
IFI30	-0.426431	13.9619	-2.97776	0.00392632
F11	0.442095	5.06132	2.97737	0.00393079
RPS24	0.216964	16.6319	2.97731	0.00393148
C5orf46	-0.808696	2.07525	-2.97691	0.00393605
MPP2	-0.441792	5.56612	-2.9715	0.00399846
ANXA1	-0.582255	12.7195	-2.96951	0.00402158
STK17B	-0.410114	9.4603	-2.96936	0.00402338
PDZRN3	-0.322428	6.89418	-2.96925	0.00402465
IPO4	0.48256	9.4984	2.96896	0.00402798
DUOXA2	0.982378	7.15365	2.96759	0.00404406
GTF3C2	0.210289	12.0717	2.96706	0.00405026
ACOT7	0.360199	10.6287	2.96699	0.00405115
PA2G4	0.320219	12.1728	2.96579	0.00406521
S1PR1	-0.451751	8.05763	-2.96529	0.00407119
SLC2A8	0.426766	10.3537	2.96499	0.00407467
TH	0.439425	7.02214	2.96498	0.00407477
HIST1H3H	0.462457	10.0744	2.96071	0.00412554
SNAP91	-0.42109	4.67214	-2.96019	0.00413174
CTSS	-0.487314	10.1867	-2.95712	0.00416864
ERP27	0.947735	8.32823	2.95564	0.00418661
CD86	-0.869585	11.3906	-2.95521	0.00419174
EDA	0.664007	7.30452	2.95403	0.00420615
NAP1L3	-0.490661	5.50831	-2.95334	0.0042145
ADRA2C	0.9974	8.5659	2.95154	0.00423657
HOXD10	-0.987843	9.01582	-2.95129	0.00423956
FBXL5	-0.33419	11.8625	-2.95093	0.00424393
PTTG3P	0.617929	8.82553	2.95061	0.00424797
ABCA6	-0.697843	7.41555	-2.94989	0.00425681
CNTNAP1	-0.324479	7.82671	-2.94892	0.00426878
FANCI	0.534446	10.4955	2.94804	0.0042796
RANBP1	0.42267	13.6046	2.94704	0.004292
BMPR2	-0.294355	8.51674	-2.94286	0.00434407
ABHD11	0.333836	10.9875	2.94088	0.00436892
E2F8	0.494698	8.34109	2.94052	0.00437347
RNFT2	0.460849	6.27834	2.94001	0.00438
SOX10	-0.481088	5.54417	-2.9397	0.00438388
C9orf100	0.402595	6.84348	2.93905	0.00439215
TUT1	0.351562	7.19513	2.93708	0.00441712
NPY1R	-0.616915	5.17003	-2.93575	0.00443411
ADSL	0.325927	9.98297	2.93525	0.0044405
CDH3	1.05452	9.48176	2.93485	0.00444553
EMX2	-0.286	2.04169	-2.93412	0.00445491
SLC43A1	0.375437	8.87972	2.93379	0.00445915
AOC3	-0.564911	10.1803	-2.93377	0.00445938
DPEP2	-0.481407	7.411	-2.93337	0.00446453
PTGIS	-0.807576	7.51912	-2.93266	0.00447371
IFI35	-0.298619	10.3737	-2.93166	0.00448667
PRIM1	0.39054	9.92402	2.93136	0.00449046
ERCC6L	0.57611	7.60972	2.93113	0.0044935
IFIT1	-0.75912	9.93329	-2.93106	0.00449442
GIT1	0.355548	6.66512	2.93083	0.00449737
C16orf80	0.237869	11.1092	2.92901	0.00452093
SP6	0.831397	9.06833	2.92884	0.00452313
C6orf223	1.3212	4.09212	2.9286	0.00452625
OPLAH	0.415011	11.7945	2.92843	0.00452847
DDR2	-0.572452	8.73118	-2.92824	0.00453104
EREG	0.87855	8.81854	2.92679	0.00454991
CLDN3	0.320218	15.8718	2.92571	0.00456403
HOXB9	0.7943	11.2987	2.92501	0.00457326
GPR35	0.355957	9.66904	2.92436	0.00458182
GPR161	-0.322173	8.39307	-2.92397	0.00458693
MSR1	-0.468862	7.11001	-2.92394	0.00458733
C9orf72	-0.403126	7.2548	-2.92251	0.00460629
RCBTB2	-0.308455	8.96377	-2.92185	0.00461505
DDX27	0.445392	12.5601	2.92163	0.00461792
PCDHA13	0.369132	2.02411	2.92112	0.00462474
ISM1	-0.664364	5.68672	-2.92104	0.0046258
GLI3	-0.597039	8.87822	-2.92053	0.00463256
GTSE1	0.59338	8.74052	2.91957	0.00464536
GNL3	0.288015	12.2689	2.91712	0.00467813
TPM4	0.355723	12.5851	2.9165	0.00468641
ZNF324B	0.228796	9.18889	2.91424	0.00471697
IDS	-0.253084	8.43978	-2.91282	0.00473615
RPL34	0.227304	16.1683	2.91167	0.00475173
TWSG1	-0.353465	9.06329	-2.90953	0.00478097
ACSL1	-0.495488	10.228	-2.9057	0.00483382
CASC4	-0.352585	8.81975	-2.90539	0.00483807
RIMKLB	-0.488675	6.04988	-2.90473	0.00484718
THAP4	0.287329	11.7121	2.90384	0.00485959
RNF165	-0.503799	1.70065	-2.90358	0.00486324
SOCS7	0.439112	6.625	2.90287	0.00487304
GABRE	0.5474	11.2621	2.90136	0.00489414
SH3RF2	0.378346	9.02404	2.90126	0.00489556
PCDHGB3	-0.568588	4.81194	-2.89956	0.00491939
ZNF658	-0.335968	8.44509	-2.89917	0.00492493
SLC25A15	0.369399	8.55833	2.89751	0.00494835
CRISPLD2	-0.574265	7.23192	-2.8968	0.0049583
LRRN2	-0.607552	10.0284	-2.89668	0.00496012
C1orf135	0.697646	8.74715	2.89664	0.00496058
EDARADD	-0.359164	12.3206	-2.89664	0.00496064
HDAC11	0.296511	6.9688	2.89624	0.00496637
CITED2	-0.332415	9.08892	-2.89619	0.00496707
CHST3	-0.614356	6.26652	-2.89552	0.00497653
ODZ2	-0.5588	5.17001	-2.89544	0.00497773
MS4A14	-0.342553	5.9293	-2.89518	0.00498136
AHSA1	0.277661	11.0673	2.89322	0.00500933
SDPR	-0.460661	7.51066	-2.8931	0.00501097
SLC12A6	-0.297365	8.92336	-2.8916	0.00503257
LOC284757	-0.266993	7.22054	-2.8914	0.00503547
NOX4	-1.25533	5.0241	-2.89014	0.00505354
GLT8D2	-0.511709	5.38337	-2.88773	0.00508841
SLC9A7	0.484416	7.59931	2.88749	0.00509187
CXCL12	-0.540646	8.60474	-2.88671	0.00510329
PRKD1	-0.426035	6.9258	-2.8861	0.00511216
MBD5	-0.308585	6.95245	-2.88483	0.00513063
C21orf54	0.504447	2.6474	2.88455	0.00513473
NUCB1	-0.251758	9.77831	-2.88399	0.00514299
RCOR2	0.562706	8.64413	2.88312	0.00515577
CNPY2	0.276814	14.4954	2.8828	0.00516038
OAS2	-0.473287	8.49198	-2.8822	0.00516921
MITF	-0.381151	7.84861	-2.88166	0.00517719
MTL5	0.513803	7.86566	2.88155	0.00517887
KIAA0319	0.890516	5.60407	2.88142	0.00518073
ARL4A	0.298941	10.4001	2.88078	0.00519018
CCNF	0.681485	6.29224	2.87924	0.00521291
NNAT	-0.355267	9.41905	-2.8782	0.00522845
LPPR4	-0.331411	6.73577	-2.87771	0.00523567
RUFY3	-0.274056	7.1208	-2.87703	0.00524585
ABCA9	-0.34919	15.0359	-2.87662	0.005252
COL3A1	-0.826178	11.7008	-2.87633	0.00525625
CDT1	0.535017	10.8997	2.87481	0.00527913
GCDH	0.325159	9.56141	2.87476	0.00527976
GOT1	0.404171	12.2022	2.8742	0.00528822
MT2A	-0.633746	15.4671	-2.87391	0.00529265
PRICKLE4	0.31787	5.69343	2.8723	0.0053169
FAP	-1.38049	9.44882	-2.87183	0.00532391
PRSS35	-0.496823	4.23103	-2.87107	0.00533554
SLC27A1	-0.2983	8.79237	-2.87062	0.00534231
NOC2L	0.356603	9.42896	2.87062	0.00534237
CNNM3	0.204669	10.1645	2.87005	0.00535099
ARRDC4	-0.587837	10.9854	-2.86726	0.00539345
CSGALNACT1	-0.665448	7.93254	-2.86671	0.00540194
KCND1	-0.372763	1.87552	-2.86588	0.00541465
E2F5	0.428652	9.1212	2.86573	0.00541703
TSHZ3	-0.491418	8.51185	-2.86358	0.00545014
GBP6	-0.246228	6.99185	-2.86312	0.00545726
PAIP1	0.291697	10.866	2.86067	0.0054952
AP1S2	-0.361674	7.46571	-2.86047	0.00549846
TTBK2	-0.298424	8.86133	-2.8598	0.00550878
PLEK	-0.791159	9.75125	-2.85979	0.00550902
MEIS1	-0.581756	5.32904	-2.85953	0.00551306
NDN	-0.573846	9.70044	-2.85867	0.00552645
HIST1H2AD	0.431384	12.2481	2.85548	0.00557665
FEN1	0.458282	9.29321	2.85427	0.00559579
ZNF667	-0.224294	7.96864	-2.85367	0.00560522
C14orf169	0.263454	10.5077	2.85338	0.00560985
NTRK2	-0.885457	6.57982	-2.85318	0.00561315
FBLN2	-0.793582	9.00617	-2.85314	0.00561365
LBH	-0.490758	6.55114	-2.85005	0.00566307
GLIS3	-0.469337	5.05726	-2.85003	0.00566336
PPP1R3B	-0.377117	11.2298	-2.84855	0.00568706
TKT	0.494856	13.7174	2.84844	0.0056888
PRR11	0.558191	8.48865	2.84746	0.00570462
CASP1	0.479579	12.0403	2.84699	0.00571215
LOX	-0.753355	7.90877	-2.84648	0.00572047
BMX	-0.542932	6.58103	-2.84562	0.00573428
C4orf48	0.727269	12.403	2.84554	0.00573567
C15orf42	0.698093	7.31575	2.84553	0.00573585
ZMIZ1	-0.290345	10.2161	-2.84552	0.00573599
POLA2	0.418374	8.43951	2.84541	0.00573774
NOP2	0.383704	10.0955	2.84423	0.00575689
C8orf48	-0.675706	3.82802	-2.84378	0.00576424
FHOD3	-0.615936	8.26844	-2.84259	0.00578361
TRIM15	0.53201	9.16931	2.84238	0.00578701
CBLN3	-0.42109	8.04	-2.84227	0.00578889
CYP7B1	-0.426526	7.05163	-2.84181	0.0057963
PARP11	-0.295725	6.48575	-2.84161	0.0057997
TMEM139	0.489381	9.5687	2.84047	0.00581833
FHL3	-0.459099	7.38401	-2.84031	0.00582094
CD93	-0.613648	8.90903	-2.84007	0.00582484
SDCCAG3	0.332908	9.91336	2.83851	0.00585049
CHCHD2	0.287318	13.8227	2.83811	0.00585723
TOP1MT	0.544785	11.908	2.83774	0.00586327
LPAR1	-0.608153	9.45009	-2.83762	0.00586528
RERG	-0.438672	8.32543	-2.8376	0.00586562
ACTA2	-0.521833	13.4261	-2.83736	0.00586951
TNFRSF1A	-0.271062	10.533	-2.83609	0.00589056
GFRA1	-0.377663	7.88144	-2.83605	0.00589132
C16orf13	0.3668	12.8786	2.83419	0.00592219
MLLT6	0.263653	9.57557	2.83291	0.0059437
SDHAF1	0.225116	11.7884	2.8318	0.00596227
TRIM54	0.395471	8.69582	2.83009	0.00599107
SPOCD1	-0.650425	8.22182	-2.82965	0.00599844
MYL5	0.383933	9.84244	2.82842	0.00601919
NSDHL	0.321682	12.6861	2.82842	0.00601925
TMEM180	0.411182	8.31459	2.82729	0.00603841
DYSF	-0.462707	8.1022	-2.82677	0.00604722
SYPL2	-0.253956	5.71722	-2.82519	0.00607413
PHF16	0.256513	9.67977	2.82483	0.00608028
BCMO1	0.3736	6.76287	2.82382	0.00609766
HIST1H1D	0.446595	11.5828	2.82298	0.0061121
CLEC2D	-0.381071	7.86726	-2.8225	0.00612028
CUTA	0.233313	14.4855	2.82178	0.0061327
MRAS	-0.521122	8.89238	-2.82156	0.00613646
ZNF280D	-0.269173	8.06405	-2.82117	0.0061431
SPATA2	0.41941	7.92779	2.82102	0.00614573
DENND3	-0.316682	9.2292	-2.81928	0.00617595
FAM117A	-0.318943	10.1763	-2.81894	0.0061818
PRSS2	0.410309	13.4634	2.81662	0.00622216
ALPL	-0.48972	6.98616	-2.81557	0.00624056
LGI2	-0.511727	5.67424	-2.81299	0.00628578
TCP11L2	-0.384708	6.97884	-2.81282	0.00628891
DHX37	0.335735	10.2601	2.81245	0.0062953
DDX17	-0.319728	10.808	-2.81222	0.00629934
HAVCR1	1.01856	5.99601	2.81022	0.00633476
TENC1	-0.385238	8.80276	-2.8099	0.00634059
SHCBP1	0.624803	8.50736	2.80954	0.00634686
CCL23	-1.43678	7.02549	-2.80946	0.00634831
FCAMR	0.504587	6.17344	2.80856	0.00636431
ABCA1	-0.39544	9.12274	-2.8068	0.00639572
FCGR2C	-0.38723	8.80884	-2.80628	0.00640504
FCER1G	-0.384274	10.0278	-2.80602	0.00640977
MRPL55	0.259603	12.7575	2.80542	0.00642061
F12	0.527475	11.5354	2.80376	0.00645048
FGF2	-0.483747	6.75339	-2.80373	0.00645096
GINS2	0.550039	10.8318	2.80291	0.00646587
AGTR1	-0.879102	4.24457	-2.80264	0.0064706
CNTD2	0.465003	7.21364	2.80127	0.00649546
YARS	0.376022	8.95766	2.8	0.00651863
PI4K2B	0.315276	10.3349	2.79907	0.0065356
PHF1	-0.279204	9.2109	-2.79892	0.00653829
RNF152	-0.723237	7.79185	-2.79776	0.00655962
ZFAND5	-0.268406	11.938	-2.79683	0.00657671
REL	-0.362256	9.97372	-2.79678	0.00657763
IFRD2	0.374201	11.5719	2.79676	0.006578
PDE4B	-0.627018	10.1571	-2.79659	0.00658103
SPIN1	-0.217327	10.1479	-2.79636	0.00658528
TNS3	-0.365843	11.3335	-2.79496	0.0066111
FAM110A	0.382424	11.9821	2.79464	0.00661704
TREM1	-0.648835	6.71083	-2.79453	0.00661894
LEPRE1	-0.473306	7.65069	-2.79417	0.00662568
HNF4A	0.487898	6.46181	2.7941	0.0066269
HLA-DRA	-0.468631	13.7567	-2.79355	0.00663707
ATL3	-0.294105	10.464	-2.79334	0.00664099
ZMAT1	-0.675545	7.05606	-2.79231	0.00666009
XAF1	-0.465181	9.85409	-2.79228	0.00666068
LRRC15	-0.944283	6.05614	-2.79178	0.00667007
VARS	0.401315	11.534	2.79069	0.00669037
TM6SF2	-0.333595	6.50831	-2.79011	0.00670111
SAC3D1	0.327928	11.0342	2.78997	0.00670385
LTBP3	-0.485345	6.233	-2.78938	0.00671482
LILRB4	-0.356192	8.17546	-2.78897	0.0067225
DHDH	0.61266	7.43457	2.78805	0.00673968
FAM114A1	-0.343381	8.55848	-2.78743	0.00675147
DEFB116	0.270702	1.92636	2.78739	0.00675221
RPS6KA1	0.295453	9.35101	2.78729	0.00675404
NTM	-0.998761	4.671	-2.78708	0.00675794
ZCWPW2	-0.575331	4.46364	-2.78661	0.00676689
TMEM204	-0.500066	9.50624	-2.78618	0.00677495
HIST1H2BF	0.628357	9.142	2.78348	0.00682611
SELP	-0.522059	7.27226	-2.78333	0.0068289
POSTN	-0.783377	11.3606	-2.78207	0.00685303
PRMT7	0.282238	9.10885	2.78206	0.00685322
ZBTB45	0.234548	11.1316	2.78204	0.00685355
SPG11	-0.40544	11.5444	-2.78119	0.00686985
MKKS	0.291747	11.8293	2.78103	0.00687288
EPHA3	-0.584059	4.70625	-2.78089	0.00687546
IQCC	0.364939	6.35308	2.78089	0.00687549
EIF6	0.363071	13.8514	2.77896	0.0069126
FAM107A	-0.833816	7.81938	-2.77859	0.00691957
SNAI2	-0.477205	8.7005	-2.77768	0.00693718
SLIT2	-0.72402	6.89688	-2.7761	0.00696781
RNF113A	0.269974	12.0357	2.77582	0.00697312
EFHA2	-0.255919	5.95125	-2.77535	0.00698229
PCDH9	-0.42198	2.65833	-2.77396	0.00700925
CTSZ	-0.362552	10.681	-2.7739	0.00701044
EXOSC2	0.310187	9.17083	2.77196	0.00704838
AHNAK	-0.426964	11.4538	-2.77169	0.00705356
SMARCD3	-0.37319	9.76817	-2.7716	0.00705537
TUBB8	0.219079	7.36223	2.771	0.0070672
PALMD	-0.363156	6.81328	-2.77099	0.00706738
SLC26A1	0.22706	5.87948	2.77018	0.00708326
SH3PXD2B	-0.480441	8.49393	-2.77012	0.00708445
CELSR3	0.697217	8.29768	2.76979	0.00709087
EXTL2	-0.331445	7.20588	-2.76844	0.00711758
CAP1	-0.262934	11.373	-2.76834	0.00711951
IMMP2L	0.466537	9.94351	2.7679	0.00712834
S100P	0.473869	16.0394	2.76788	0.00712871
ST8SIA2	-0.582447	3.18593	-2.76776	0.00713097
PDLIM5	-0.292352	10.1194	-2.76628	0.0071604
FAM43B	-0.72698	4.58139	-2.76595	0.00716685
HMCN1	-0.479544	6.91871	-2.76584	0.00716914
TIMELESS	0.374825	12.0091	2.76538	0.00717821
PLN	-0.745205	4.77725	-2.76526	0.00718056
IQGAP1	-0.330881	13.8488	-2.7645	0.00719576
TOX	-0.812006	7.33198	-2.76337	0.00721836
CEP170	-0.448802	6.69009	-2.76222	0.00724133
USH1C	0.332096	10.5253	2.76107	0.00726456
SPANXN3	-0.258365	1.94302	-2.76089	0.00726811
NBPF10	-0.260847	10.0555	-2.76054	0.00727511
FSTL1	-0.635227	12.4123	-2.76028	0.00728051
PLK4	0.486889	7.83533	2.75916	0.00730295
TRO	-0.347852	6.84685	-2.75762	0.00733433
TRIM24	0.309156	9.33927	2.7575	0.00733674
FAM111B	0.339622	9.66572	2.75706	0.00734567
CACYBP	0.317058	10.095	2.7567	0.00735298
CALCRL	-0.457871	6.77216	-2.75577	0.00737198
GAR1	0.255137	12.7014	2.75382	0.00741181
LATS2	-0.374715	8.54409	-2.7534	0.0074204
TERC	0.40065	11.0347	2.75306	0.00742739
KIAA0430	-0.285644	11.8941	-2.75264	0.0074359
EEFSEC	0.311898	6.80707	2.75162	0.00745692
TRIB3	1.02637	11.6164	2.75098	0.00747022
PGLYRP3	0.389341	4.40897	2.75091	0.0074716
ACE2	0.815377	10.3299	2.75089	0.00747213
ACVR1	-0.338189	8.75676	-2.75064	0.00747719
PICALM	-0.245099	11.2352	-2.75015	0.00748727
P2RY6	-0.38253	8.81647	-2.74855	0.00752049
C20orf196	0.476974	8.34462	2.74822	0.00752733
GPM6B	-0.676201	7.49358	-2.74719	0.00754872
ZSWIM1	0.333934	7.9396	2.74626	0.00756824
NME1	0.308832	14.6361	2.74588	0.00757626
IDH1	0.319016	12.6295	2.74447	0.00760577
CCDC120	0.346601	9.94059	2.74405	0.00761455
S1PR3	-0.605564	9.24197	-2.74337	0.00762891
MRPL20	0.349457	13.097	2.74332	0.00762988
HAS2	-0.536888	6.91098	-2.74301	0.00763647
SLC3A2	0.390343	9.95868	2.7428	0.00764077
DNAJC7	0.219258	10.4818	2.74091	0.00768086
PINX1	0.332095	9.47372	2.74083	0.00768236
TSN	0.228313	10.7758	2.74079	0.00768335
FAM164C	0.344385	7.84473	2.74072	0.00768489
FOXD2	0.539109	8.97984	2.74024	0.00769493
FAM70A	-0.830254	4.19886	-2.73965	0.00770744
C4orf38	-0.306729	5.59812	-2.73926	0.00771576
WISP2	-1.13605	6.1616	-2.73917	0.00771773
MINA	0.290258	7.72795	2.7388	0.00772559
APOA1BP	0.21706	12.629	2.73879	0.00772573
FAM180A	-0.353511	7.08938	-2.738	0.00774256
KRTAP5-3	0.245583	2.63158	2.73386	0.00783147
LOC388796	0.526137	9.55763	2.73337	0.0078419
GSG2	0.565058	5.96946	2.73297	0.0078506
PDGFRL	-0.65214	7.76227	-2.73242	0.00786257
EGFR	-0.275569	7.48921	-2.73205	0.00787052
EFNA3	0.552166	7.48726	2.73149	0.00788267
KLHL23	0.386223	8.11644	2.7313	0.00788665
SNORA71C	0.340217	8.33071	2.73067	0.00790035
CALD1	-0.529105	12.8027	-2.73032	0.00790794
DALRD3	0.265894	9.62852	2.73007	0.00791348
RNF115	-0.215302	9.11561	-2.72897	0.00793744
LELP1	0.363122	2.7694	2.72682	0.00798443
KLF9	-0.45565	10.7164	-2.72528	0.00801829
ADARB1	-0.284637	8.26744	-2.72492	0.00802637
TUB	-0.596266	5.3731	-2.72467	0.00803183
PQLC3	-0.309252	9.54773	-2.72431	0.0080397
CNTFR	-1.1549	3.57669	-2.72324	0.00806332
OSMR	-0.407853	6.54758	-2.72267	0.00807611
XAB2	0.281648	7.34661	2.72173	0.008097
HAUS8	0.251888	8.92228	2.72125	0.0081076
ADAM12	-0.542095	5.71813	-2.72069	0.00812008
IFIH1	-0.339363	10.5607	-2.71921	0.00815299
STX7	-0.228191	9.3018	-2.71732	0.00819537
SLC26A10	-0.383904	5.51861	-2.71723	0.00819752
ULBP3	0.64626	3.55788	2.71711	0.00820028
HIST2H2AA4	0.44561	9.78149	2.71591	0.00822729
EXO1	0.542536	8.46133	2.71413	0.00826752
PHLDB1	-0.376289	8.94583	-2.71407	0.0082688
FOXRED2	0.307739	7.44783	2.71338	0.00828444
POU5F1	0.523493	9.10902	2.71336	0.00828497
TMEM161A	0.379065	11.9568	2.71304	0.00829214
ZNF433	-0.335198	8.21444	-2.71241	0.00830656
TMEM45A	-0.500212	8.91445	-2.71224	0.00831044
LXN	-0.53856	12.4056	-2.71208	0.00831389
ALPK2	-0.949795	5.74112	-2.71152	0.00832673
PDGFRB	-0.729707	10.8247	-2.71126	0.00833262
ALS2CR12	-0.358988	2.59341	-2.71112	0.00833592
MGC12982	0.409994	7.35347	2.71104	0.00833761
FBXL19	0.271376	10.6147	2.71103	0.00833787
CENPV	0.402336	8.34832	2.70976	0.00836685
SFTA1P	-0.218325	15.0817	-2.70921	0.00837967
TMEM145	0.33539	9.32776	2.70808	0.00840546
DPYSL3	-0.620459	11.3871	-2.70705	0.00842918
DDOST	0.213425	12.7368	2.70579	0.00845831
CASQ2	-0.86682	3.75898	-2.70433	0.00849206
CASP5	0.381887	11.6991	2.70311	0.00852058
TLCD1	0.444886	10.2244	2.70274	0.00852914
TLR7	-0.425728	7.59512	-2.70263	0.00853173
KCTD15	-0.453809	7.49555	-2.70241	0.00853678
SP110	-0.293179	10.3734	-2.70182	0.0085506
NAT2	0.683645	9.06994	2.70127	0.00856345
ICAM1	-0.378499	9.46705	-2.70124	0.00856411
FAM83F	0.417293	9.22949	2.70104	0.00856891
EDA2R	-0.43943	5.417	-2.69878	0.00862197
ITIH1	0.3153	5.69208	2.69871	0.0086234
FCHO1	0.467387	10.4985	2.69833	0.00863252
CADM2	-0.666048	3.21022	-2.69766	0.00864831
PDE10A	-0.728343	3.62419	-2.69756	0.00865051
VRK1	0.342137	10.1179	2.69717	0.00865978
RNU4ATAC	-0.347245	6.90775	-2.69701	0.00866366
FLJ44635	-0.308716	1.52793	-2.69657	0.00867411
MRPS33	0.251906	12.6273	2.69655	0.00867453
SPPL2A	-0.468335	12.0316	-2.69569	0.00869495
EN2	0.19092	14.3898	2.69547	0.00870018
CCNE1	0.404758	11.0335	2.69357	0.00874532
APP	-0.290273	12.487	-2.69331	0.00875143
S1PR5	-0.70384	3.70562	-2.69311	0.00875628
OSBPL1A	-0.402054	8.88646	-2.69219	0.00877825
CCL13	-0.909726	8.91064	-2.69165	0.00879125
CENPE	0.519392	8.77823	2.6916	0.00879229
DHX9	0.275183	10.5068	2.6914	0.00879727
ORMDL2	0.226476	13.171	2.69123	0.00880112
AASS	-0.370836	7.21474	-2.68931	0.00884727
RPS6KL1	0.357617	6.83822	2.68834	0.00887069
ZNF425	-0.301387	7.15994	-2.68828	0.00887225
CGREF1	0.624838	8.22443	2.68767	0.00888701
ARHGAP11B	0.475145	8.74174	2.68763	0.00888795
PON1	0.418863	4.96942	2.68696	0.0089042
LOC148413	0.355533	8.0376	2.68651	0.00891517
AMH	-0.427308	6.73689	-2.68522	0.00894649
RDBP	0.227197	12.9389	2.68498	0.00895226
ZNF677	-0.409862	4.99274	-2.68419	0.00897155
CAPN1	0.351831	10.0701	2.68407	0.00897443
DICER1	-0.284709	11.1715	-2.68346	0.00898935
PSMC3IP	0.411968	8.32028	2.68326	0.00899423
NUAK1	-0.439084	7.92397	-2.68302	0.00900003
TMEM74	-0.45354	3.06363	-2.68288	0.00900349
COL14A1	-0.307172	7.95469	-2.68285	0.00900428
ZNF781	-0.307702	5.1488	-2.68256	0.00901135
NUP155	0.350172	9.46956	2.68242	0.00901488
CGNL1	-0.529786	9.53212	-2.68211	0.00902243
HLA-DQA1	-0.662728	11.7015	-2.68157	0.00903579
TRIM65	0.314579	11.2058	2.68106	0.00904818
RABL3	0.211559	8.18854	2.6809	0.00905215
EPOR	-0.377673	6.67152	-2.68086	0.00905319
TNFAIP2	-0.448768	12.7765	-2.68033	0.00906628
NEBL	0.465859	7.53076	2.67795	0.00912502
RRP1	0.475813	7.2242	2.67719	0.00914379
SECISBP2L	-0.327513	8.09634	-2.67666	0.00915699
ZNF331	-0.35068	6.90722	-2.67624	0.00916759
KLHDC1	-0.47654	6.67589	-2.67566	0.00918187
AURKA	0.596879	10.3492	2.6753	0.00919102
BCAT1	-0.594773	7.22918	-2.67421	0.00921816
CCNB1IP1	0.341735	11.669	2.67415	0.00921951
SLC39A7	0.300374	10.2577	2.67379	0.00922853
PSMD7	0.200227	12.8409	2.67375	0.00922972
PDE7A	0.342753	7.80904	2.67348	0.00923646
RDH10	-0.298333	10.1001	-2.67288	0.00925141
FCGR2A	-0.565905	10.5301	-2.67133	0.00929032
MRPL21	0.266187	13.3422	2.67039	0.00931405
ADCY4	-0.244296	9.53885	-2.67034	0.00931539
NUP93	0.312557	9.49433	2.66894	0.00935074
ASB16	-0.250068	8.68886	-2.66881	0.0093541
TMPO	0.289534	8.81732	2.66845	0.00936333
UBE2H	-0.265504	10.5349	-2.66779	0.00937991
EVI2A	-0.443375	9.28425	-2.66596	0.00942655
ZNF154	-0.36784	4.73584	-2.66593	0.00942725
CRYAB	-0.533816	10.1248	-2.66468	0.00945921
NAT10	0.293849	10.5077	2.66431	0.00946891
PLD5	-0.292848	1.3801	-2.66379	0.00948224
METTL2B	0.280337	10.4585	2.66368	0.00948496
LETM1	0.260918	8.58291	2.6633	0.0094948
KCNJ15	-0.448917	5.2226	-2.66205	0.00952698
NRF1	0.284317	6.98527	2.66175	0.00953474
BLMH	0.303862	9.95295	2.66128	0.00954687
RBM41	0.288565	9.31253	2.6608	0.00955926
ARFGAP2	0.24254	12.3482	2.65999	0.00958018
PTX3	-0.681003	7.33751	-2.65996	0.00958083
APCDD1L	-1.08353	5.24252	-2.6586	0.00961634
SSBP2	-0.386458	8.93199	-2.65855	0.00961753
KCNMB1	-0.424051	10.6593	-2.65824	0.00962556
OTUB1	0.22072	10.3867	2.65779	0.00963735
PIGX	0.244431	9.66401	2.65758	0.00964285
ZNF628	0.30056	8.57166	2.65311	0.00975994
VAMP2	-0.279569	10.4121	-2.65273	0.00977
PRR15	0.339525	9.68472	2.65139	0.00980527
TTPAL	0.269618	9.0996	2.65122	0.00980986
LY96	-0.456104	10.74	-2.6511	0.0098129
ELTD1	-0.53173	7.48547	-2.65081	0.0098207
ZNF135	-0.565728	6.88546	-2.65062	0.00982578
ISOC2	0.328977	10.3311	2.65033	0.00983347
HIST1H3G	0.361779	12.089	2.65	0.00984208
TCN2	-0.436306	6.75733	-2.64894	0.00987021
CENPK	0.431875	8.72004	2.64887	0.00987207
CXCR1	-0.383602	6.464	-2.64772	0.0099029
CMTM3	-0.42377	10.6638	-2.6477	0.00990342
INTS1	0.242123	9.75113	2.64619	0.00994384
KIF15	0.473161	9.44577	2.64618	0.00994415
C3orf37	0.240799	9.06374	2.64499	0.00997597
C2orf16	-0.21403	3.37496	-2.64454	0.00998806
SSTR5	0.541231	4.22794	2.6444	0.00999175
BAGE4	-0.230444	7.70456	-2.64343	0.010018
CD302	-0.349666	9.42157	-2.64307	0.0100276
YDJC	0.345203	11.0179	2.6428	0.010035
RPL32	0.184449	16.5807	2.64265	0.0100389
WASF1	-0.317123	7.72808	-2.64198	0.0100571
OXTR	0.73324	6.74865	2.64164	0.0100663
CPNE8	-0.691303	8.40492	-2.64141	0.0100726
THY1	-0.846554	12.032	-2.64099	0.0100839
ICA1	0.312956	11.2675	2.64001	0.0101107
UCHL1	-0.79519	9.56436	-2.63953	0.0101237
GPR65	-0.449538	8.56878	-2.63923	0.010132
C2orf70	0.574902	7.83538	2.63868	0.010147
FOXH1	0.269516	7.61787	2.63717	0.0101883
ROMO1	0.308696	14.6203	2.63568	0.0102291
KRTCAP3	0.30334	11.9043	2.63488	0.0102511
HCN3	0.34299	9.40579	2.63427	0.0102679
NIPSNAP1	0.333318	10.0134	2.63416	0.0102709
YIF1B	0.265075	9.0463	2.63393	0.0102772
TSHZ2	-0.593208	6.53119	-2.63286	0.0103068
EBP	0.325707	13.9946	2.63171	0.0103389
SCRG1	-0.997802	4.91973	-2.63163	0.0103409
NOB1	0.368152	10.5532	2.63163	0.0103411
MYL9	-0.554461	11.0546	-2.63143	0.0103465
PRELID2	0.399585	11.1188	2.63139	0.0103476
NRP2	-0.560915	5.72336	-2.63115	0.0103542
PTPRN	-0.270154	5.92994	-2.62852	0.0104276
CX3CR1	-0.341094	7.66785	-2.62843	0.0104302
ACTRT1	0.299234	3.02572	2.62753	0.0104553
WNT4	0.394579	6.81366	2.62647	0.0104851
WDR34	0.331519	11.6861	2.62511	0.0105234
GABARAPL2	-0.258313	11.7566	-2.62339	0.0105721
C7	-0.501657	7.94906	-2.62228	0.0106037
ZBTB4	-0.249109	10.5413	-2.62172	0.0106197
MCM7	0.36009	11.3173	2.62128	0.010632
TGS1	0.29579	10.7444	2.62118	0.0106349
OR4K14	-0.220561	3.46381	-2.61886	0.0107012
HIST2H2BE	-0.285131	5.70206	-2.61842	0.0107137
COL6A3	-0.775325	8.25647	-2.61792	0.0107281
RORA	-0.321905	8.95242	-2.61611	0.0107803
STAM2	-0.292422	8.83487	-2.61555	0.0107965
AKAP12	-0.483921	8.11082	-2.61467	0.0108218
PITX1	0.385329	10.9253	2.61331	0.0108613
MRPL4	0.310191	13.1949	2.61267	0.01088
HSPB2	-0.52937	9.32733	-2.61233	0.0108899
SYTL3	-0.408152	6.58736	-2.61179	0.0109055
TMEM22	-0.610215	6.13712	-2.61068	0.010938
COL5A1	-0.47017	9.25391	-2.60986	0.0109619
HORMAD2	-0.213513	4.88205	-2.60959	0.0109699
C1R	-0.486472	13.2205	-2.60953	0.0109716
KRTAP9-3	-0.219234	1.3855	-2.60933	0.0109773
MED24	0.219383	10.2127	2.60926	0.0109794
KAL1	-0.714039	7.2505	-2.60832	0.011007
WISP1	-0.782483	4.50539	-2.60807	0.0110145
JAG2	0.733007	7.37951	2.60697	0.0110468
UPK3A	0.38849	6.95692	2.606	0.0110755
LY6G6D	1.12167	11.6832	2.60573	0.0110835
MATN2	-0.789394	9.46119	-2.60499	0.0111051
FGF7	-0.458614	7.47856	-2.60482	0.0111103
GHR	-0.949242	6.86614	-2.60475	0.0111125
MKI67	0.471848	9.45087	2.60447	0.0111206
CMAS	0.329231	11.0512	2.6041	0.0111318
WWC2	-0.375454	4.93367	-2.60265	0.0111749
SLC3A1	0.655681	5.65725	2.60214	0.0111901
GPR34	-0.343598	8.07035	-2.60211	0.0111908
ALDH4A1	0.550677	8.11217	2.60197	0.011195
PRR15L	0.418439	13.5298	2.60183	0.0111993
EPHA4	-0.705349	8.77289	-2.60097	0.0112248
TMOD2	-0.370639	6.49237	-2.60055	0.0112376
FYB	-0.393176	9.21285	-2.60022	0.0112474
C14orf118	-0.236041	7.48065	-2.60006	0.0112522
NHP2	0.505577	14.3729	2.59964	0.0112648
PEX16	0.23497	11.1254	2.59941	0.0112718
CHRDL1	-0.746577	7.10592	-2.59895	0.0112856
SCARNA2	0.515651	8.9571	2.5981	0.011311
PDGFC	-0.449073	9.18052	-2.5981	0.0113111
RSPH3	-0.265345	9.73438	-2.59801	0.011314
DDX60	-0.595506	10.0813	-2.59721	0.0113379
PLA2G6	0.274911	7.3368	2.59698	0.0113448
C5orf25	0.267499	9.24209	2.59671	0.0113531
USP21	0.20358	8.03703	2.59652	0.0113589
CHST1	-0.452744	6.29761	-2.59597	0.0113754
DDO	0.518715	6.86602	2.59513	0.011401
KATNB1	0.247599	8.07146	2.59502	0.0114042
ZWINT	0.371317	10.5305	2.59484	0.0114096
LOC400499	-0.207301	9.83728	-2.59461	0.0114167
TMEM136	-0.46019	7.31974	-2.5944	0.011423
PRKACB	-0.515175	8.6719	-2.59397	0.011436
VGLL3	-0.239485	7.5531	-2.59332	0.011456
PPP1R8	0.179041	10.6249	2.59296	0.0114669
TMIGD2	0.266392	9.21814	2.59223	0.011489
ACR	0.334427	8.30407	2.59203	0.0114954
RFC5	0.294697	11.1143	2.59173	0.0115045
APOE	-0.628588	14.349	-2.59158	0.0115092
TIMP1	-0.630249	12.4877	-2.59115	0.0115224
CHCHD3	0.301059	10.9288	2.59096	0.0115281
NUTF2	0.343154	10.6725	2.59086	0.011531
CACNA2D1	-0.364009	6.43838	-2.59032	0.0115477
TPBG	-0.413472	10.0133	-2.59012	0.0115539
GNB4	-0.345642	9.85806	-2.58982	0.011563
STEAP4	-0.583522	5.97388	-2.58981	0.0115632
C20orf27	0.489326	11.0982	2.58948	0.0115736
CXCL1	0.888573	11.8754	2.58919	0.0115825
THOP1	0.280694	13.3537	2.58887	0.0115923
HIST1H2BH	0.328626	12.2499	2.58813	0.0116151
AQP1	-0.40821	10.125	-2.58678	0.0116568
KCNJ14	0.499079	8.55534	2.58669	0.0116595
FAM123B	0.323341	6.18778	2.58615	0.0116763
SCEL	-0.748701	7.1609	-2.58563	0.0116924
MTHFD2	0.337461	11.4082	2.58531	0.0117025
CNTN4	-0.283005	5.49603	-2.58375	0.011751
METTL13	0.226966	12.401	2.58361	0.0117552
PRDM8	-0.347086	7.57761	-2.58346	0.0117599
SFXN4	0.24564	11.2682	2.58334	0.0117638
C11orf35	0.373822	10.2224	2.5828	0.0117807
ANKRD5	0.377904	7.42264	2.58272	0.011783
CADM1	-0.5839	7.10165	-2.58213	0.0118015
XPNPEP3	0.304442	7.50872	2.5812	0.0118307
A1CF	0.588259	9.90615	2.58046	0.011854
DHX34	0.433271	7.03355	2.58005	0.0118669
VCAM1	-0.506427	8.954	-2.5799	0.0118715
BLID	-0.50531	4.43995	-2.57973	0.0118769
ATP1B2	-0.219228	7.0414	-2.57971	0.0118776
RGS11	-0.52563	8.36409	-2.57954	0.0118828
AAK1	-0.251719	8.68143	-2.57949	0.0118845
OMD	-0.865297	3.28396	-2.57817	0.011926
TMEM106C	0.272801	13.9175	2.57665	0.0119741
ANGPTL2	-0.702332	9.90684	-2.57506	0.0120249
RPL23AP53	-0.195567	11.1109	-2.57443	0.0120449
COBL	-0.269007	7.89911	-2.57415	0.0120539
PTPRM	-0.420885	8.41747	-2.57391	0.0120613
KIAA1958	0.345914	7.42038	2.57363	0.0120703
RPLP0	0.218457	16.5267	2.57254	0.0121051
GYPC	-0.325456	9.0939	-2.5721	0.0121192
CTF1	-0.487662	7.58912	-2.57185	0.0121274
SCN9A	-0.657392	4.93241	-2.57148	0.0121391
NCAPH2	0.220556	10.9403	2.56995	0.0121884
DGKI	-0.672185	3.07563	-2.56941	0.0122058
C7orf50	0.346479	11.0835	2.56862	0.0122314
BMP3	-0.938962	5.32231	-2.5683	0.0122417
ZNF593	0.378418	12.8206	2.56823	0.0122439
CCL14	-0.527327	9.35081	-2.56738	0.0122715
CRB3	0.335008	12.0131	2.56726	0.0122754
ARHGAP24	-0.470401	6.34301	-2.56706	0.012282
THBS2	-1.42798	8.38573	-2.56681	0.0122901
PADI3	0.640008	4.20304	2.56674	0.0122924
HSPB8	-0.526797	6.94886	-2.56638	0.0123041
E2F1	0.627396	8.52279	2.56547	0.0123338
SLFN11	-0.376814	9.57888	-2.56535	0.0123376
ABI3BP	-0.805501	5.74327	-2.56432	0.0123711
C19orf59	-0.63907	6.97375	-2.56409	0.0123785
PRMT2	-0.209563	9.76258	-2.56245	0.0124323
IL18BP	-0.278696	8.10788	-2.56185	0.0124521
CDCA5	0.455168	8.2842	2.56129	0.0124706
C9orf82	0.305355	9.33049	2.56104	0.0124787
SLC39A4	0.456865	12.8109	2.5609	0.0124833
SLC1A3	-0.56076	7.36703	-2.56049	0.0124969
INHBA	-1.24559	9.57585	-2.55988	0.012517
TCP11	0.611789	3.45545	2.55891	0.012549
CLLU1	0.552806	2.24028	2.55755	0.0125941
APOD	-0.871275	7.09776	-2.55713	0.0126082
UBE2M	0.216656	10.5236	2.55678	0.0126198
ZNF205	0.323472	11.321	2.55662	0.012625
BRCA1	0.471347	9.35651	2.5561	0.0126422
SPI1	-0.384743	10.1607	-2.55608	0.012643
TM9SF3	0.247656	11.9184	2.55579	0.0126526
OCA2	0.764634	4.12705	2.55467	0.0126899
WDR72	1.2074	3.41533	2.5546	0.0126924
C9orf93	-0.442545	5.86503	-2.55456	0.0126937
CYP19A1	-0.356173	2.11766	-2.55399	0.0127128
PDE5A	-0.507217	11.2962	-2.55305	0.0127442
VAPA	-0.291183	9.28647	-2.55236	0.0127676
PDGFRA	-0.426034	11.386	-2.55231	0.0127693
PFDN6	0.239939	11.5606	2.55174	0.0127882
C17orf69	0.35529	6.33197	2.55095	0.0128149
KLF8	-0.275253	6.81922	-2.55072	0.0128228
RGS19	-0.307856	10.726	-2.54873	0.0128898
ADAMTSL1	-0.348989	5.83994	-2.54521	0.01301
ARMC10	0.306032	11.161	2.54456	0.0130319
BACE1	-0.324379	8.95428	-2.54449	0.0130345
SLC48A1	0.182512	10.5764	2.54385	0.0130565
HCRT	0.360964	5.50173	2.5437	0.0130616
OR5AR1	0.164532	1.32372	2.54254	0.0131014
TJP1	-0.251044	10.6694	-2.54175	0.0131287
TCF7	0.426981	7.9964	2.54153	0.0131362
ANTXR1	-0.581741	8.78788	-2.54138	0.0131412
BEND6	-0.410125	4.67661	-2.5413	0.013144
PATZ1	0.300524	7.04369	2.54113	0.0131501
N4BP3	-0.608233	2.68961	-2.54056	0.0131697
TYMS	0.338745	11.7657	2.54014	0.0131841
GJA1	-0.437401	9.67619	-2.53975	0.0131977
SH3KBP1	-0.256024	11.0643	-2.53835	0.0132463
SENP7	-0.257978	8.63185	-2.53817	0.0132525
C12orf51	-0.2067	9.63645	-2.53788	0.0132624
TSEN54	0.298034	12.2447	2.53746	0.0132772
MYO1A	0.710272	13.1688	2.53745	0.0132775
NBEA	-0.459546	7.96137	-2.53729	0.0132833
LSM5	0.29823	12.4691	2.53716	0.0132875
HIST1H3B	0.503743	12.7278	2.53682	0.0132995
MPP6	0.548307	7.09578	2.53563	0.013341
HIST3H2A	0.420708	6.29544	2.53517	0.0133571
HVCN1	-0.412995	7.58293	-2.53498	0.0133636
PPAPDC1A	-0.996181	6.43583	-2.5341	0.0133945
TET2	-0.236046	8.00245	-2.53395	0.0133998
GSTT2	-0.530188	7.78762	-2.53359	0.0134124
CAD	0.400988	9.6212	2.53341	0.0134188
DMGDH	-0.209512	2.59927	-2.53238	0.0134551
TBC1D8B	-0.207592	6.66312	-2.5318	0.0134756
IVNS1ABP	-0.282224	9.79817	-2.53055	0.0135198
RSPO2	-0.710065	4.43959	-2.53043	0.0135241
NCKAP1L	-0.513543	6.96801	-2.53021	0.0135319
DIP2C	-0.270693	5.98284	-2.52991	0.0135423
ITFG1	-0.270062	11.1443	-2.52922	0.0135669
POP7	0.274603	13.897	2.52691	0.0136492
GEMIN5	0.396834	9.60768	2.5264	0.0136674
COMP	-0.946628	7.8273	-2.52476	0.013726
ATAD3B	0.347798	11.3962	2.52427	0.0137436
IFT52	0.28209	10.7178	2.52337	0.013776
ARHGAP8	0.351424	7.6345	2.52308	0.0137864
LOC92659	0.393038	8.00908	2.52306	0.0137872
PRSS8	0.358263	14.9073	2.5226	0.0138039
EPC2	0.149897	9.99813	2.52246	0.0138089
RAB36	0.502065	8.59652	2.52213	0.0138207
HOOK3	-0.334788	10.0638	-2.52168	0.0138369
RAP2B	-0.210321	7.96696	-2.52122	0.0138537
DNAJB14	-0.284136	10.99	-2.52063	0.0138751
RACGAP1	0.418947	10.3669	2.5203	0.013887
C17orf90	0.261913	12.8801	2.52025	0.0138887
IFIT2	-0.577215	8.8053	-2.51964	0.0139108
HOXD1	-0.674238	7.19062	-2.51906	0.0139319
FAM47B	0.432863	1.54964	2.51904	0.0139326
NHP2L1	0.20546	12.3858	2.51896	0.0139354
RAP1A	-0.313493	12.6971	-2.51879	0.0139418
C16orf91	0.282614	11.7634	2.51809	0.0139672
MVK	0.288128	11.5957	2.51802	0.01397
DEFA5	1.84813	7.70127	2.51791	0.013974
RNF113B	0.275836	8.07081	2.51711	0.0140032
B4GALT7	0.267312	8.76886	2.5168	0.0140144
ALPI	-0.494765	7.00471	-2.51664	0.0140201
NUAK2	0.336084	11.7418	2.51656	0.014023
ADAMTS18	-0.715154	4.21689	-2.51633	0.0140315
CHST14	-0.356715	5.94046	-2.51575	0.014053
DNAJB11	0.211825	12.2461	2.51395	0.0141189
C1QTNF7	-0.517447	5.10933	-2.51327	0.014144
MPHOSPH6	0.301959	9.00112	2.5124	0.014176
JUP	0.325664	12.8607	2.51192	0.0141937
HBP1	-0.229165	9.21774	-2.51149	0.0142097
MMP16	-0.70715	2.33687	-2.51143	0.0142118
SLC25A3	0.171509	15.8832	2.51139	0.0142133
GABRB2	0.538357	5.15722	2.50991	0.0142683
PDZD4	-0.389297	5.1251	-2.50963	0.0142786
GAL3ST2	0.402706	6.33417	2.50939	0.0142876
LLGL2	0.337138	12.3753	2.5092	0.0142947
BSPH1	0.281144	2.55501	2.50796	0.0143407
UBQLNL	-0.501191	6.27167	-2.50781	0.0143467
PCDHB6	-0.241118	1.99677	-2.50777	0.0143481
SMC4	0.32557	10.8725	2.50718	0.0143701
OSR1	-1.19032	3.6629	-2.50684	0.0143826
MEGF9	-0.30011	8.40932	-2.50674	0.0143865
ZNF382	-0.281375	5.53153	-2.50588	0.0144187
BBS9	-0.248817	7.35552	-2.50581	0.0144215
EVI2B	-0.401971	9.4159	-2.50569	0.0144258
UNC5B	-0.445627	11.0095	-2.50549	0.0144335
PIK3R6	-0.249897	5.19939	-2.50484	0.0144579
FDFT1	0.328804	12.6274	2.50452	0.01447
CYB5D2	-0.272616	8.39823	-2.50386	0.0144945
CIDEA	-0.441001	5.07107	-2.50376	0.0144985
CHEK2	0.313769	8.32166	2.50169	0.0145767
REV3L	-0.282147	10.1803	-2.50087	0.0146077
SCHIP1	-0.462377	9.06118	-2.50074	0.0146127
KDELC2	-0.341018	9.05402	-2.5004	0.0146256
STMN1	0.239725	9.22801	2.50028	0.0146302
HSF1	0.37376	10.6323	2.49922	0.0146706
C1orf110	0.716601	2.06047	2.49892	0.0146819
ABLIM3	-0.34974	6.43544	-2.49886	0.014684
NECAB1	-0.211229	1.37083	-2.49642	0.0147776
CYP4F2	0.647437	7.53613	2.49585	0.0147993
COL22A1	-0.652776	3.78006	-2.49581	0.014801
NLGN2	-0.339909	8.78739	-2.49554	0.0148111
CASP6	0.273517	11.8104	2.49366	0.0148835
CHDH	0.350484	9.57341	2.49337	0.0148947
C1RL	-0.235463	7.18891	-2.49327	0.0148987
CNPY4	-0.303166	7.56729	-2.49307	0.0149064
PRKG2	-0.712638	3.95296	-2.49268	0.0149216
RGL1	-0.36221	9.9624	-2.49174	0.014958
SF3B1	-0.232612	9.91985	-2.49051	0.0150055
WDR5	0.286396	11.9289	2.49032	0.0150131
NRARP	0.470106	9.27571	2.49028	0.0150147
SLC11A1	-0.612983	4.81416	-2.48993	0.0150284
AHR	-0.263817	10.9981	-2.48992	0.0150287
DLGAP5	0.511291	9.66294	2.48915	0.0150586
ZNF787	0.217068	9.97711	2.48775	0.0151133
CAPRIN2	-0.289886	8.64044	-2.48772	0.0151146
AQP12A	0.801521	7.14045	2.48713	0.0151376
COX5B	0.222041	14.9124	2.487	0.0151429
KRT18	0.296568	14.7247	2.48649	0.0151627
THOC4	0.293734	11.9143	2.48638	0.015167
IRF9	-0.28726	11.2825	-2.48607	0.0151793
CR1	-0.426219	4.97718	-2.48529	0.0152099
SAA4	0.477405	3.92026	2.4839	0.0152647
ZNF576	0.231366	9.57382	2.48329	0.0152888
CHN1	-0.603847	7.98001	-2.48318	0.015293
CDH13	-0.571417	8.02582	-2.48228	0.0153285
LPL	-0.604335	7.39978	-2.48174	0.0153499
QRFPR	0.723652	2.14987	2.48028	0.015408
PPL	-0.349804	7.83045	-2.48011	0.015415
CLCN2	0.438384	9.0134	2.47983	0.015426
GRP	-0.962729	6.24412	-2.47977	0.0154285
LRRC8D	0.203148	10.5682	2.4785	0.015479
NPC1	-0.305299	9.39858	-2.47836	0.0154847
OTP	0.380325	4.70504	2.47796	0.0155009
TIGD3	0.236307	4.9532	2.47795	0.0155012
ETFB	0.224838	13.8454	2.47758	0.015516
DFNA5	-0.659039	5.67486	-2.47721	0.0155307
PAX2	0.188551	3.36745	2.47705	0.0155371
COL23A1	0.162379	9.40719	2.47685	0.0155453
MFSD1	-0.273149	12.1436	-2.47679	0.0155478
C15orf58	0.247632	8.38838	2.47638	0.0155642
ZNF167	-0.478352	6.06633	-2.47559	0.015596
FABP7	0.239119	2.88143	2.47552	0.0155985
CALCOCO2	-0.363113	9.88514	-2.47551	0.015599
ELF3	0.298143	13.1554	2.47508	0.0156165
WTAP	-0.168041	9.91268	-2.47484	0.0156259
UBASH3B	-0.302515	5.01156	-2.47458	0.0156364
PLA2G12B	1.11363	5.83809	2.47444	0.0156424
ARID4B	-0.219437	8.20628	-2.47356	0.0156778
PCBD1	0.256209	13.2272	2.4735	0.0156803
PCDHGA9	-0.478168	4.02362	-2.47315	0.0156945
RAD54L	0.490567	9.79814	2.4728	0.0157084
ELL2	-0.263048	10.6769	-2.47241	0.0157242
SLC27A4	0.266728	7.1944	2.47208	0.0157379
ZFYVE26	-0.44836	6.6632	-2.47206	0.0157384
NXF1	-0.252096	10.5855	-2.47188	0.0157457
DUOX2	1.09941	11.0897	2.47182	0.0157482
CYP2B6	0.463383	9.49337	2.47116	0.0157752
SLC29A2	0.354314	7.63812	2.47109	0.0157777
NDUFA3	0.22642	14.8385	2.47066	0.0157955
MARCKS	-0.370393	13.9441	-2.47017	0.0158152
C15orf52	-0.48088	10.932	-2.47014	0.0158166
FAM71E1	0.408608	9.31793	2.46816	0.0158974
PCSK5	-0.644233	7.82099	-2.46689	0.0159496
PLEK2	0.31005	11.9602	2.4667	0.0159574
FGFR3	0.464545	8.72168	2.46613	0.0159809
SYNJ1	-0.324629	7.65137	-2.46537	0.0160122
SLC20A1	-0.35469	12.9012	-2.46529	0.0160153
PUS1	0.325986	10.1373	2.46499	0.0160276
SPACA3	0.493065	7.89166	2.46486	0.0160331
ZCCHC11	-0.273296	7.55039	-2.4648	0.0160357
EMP1	-0.500571	13.8086	-2.4633	0.0160976
KLHL25	0.255946	10.4815	2.46158	0.0161688
TRIAP1	0.26653	10.353	2.46048	0.0162145
EIF4E	0.233534	10.1651	2.46048	0.0162148
LRRC45	0.263008	7.30605	2.45955	0.0162535
C12orf66	0.329664	5.89917	2.4589	0.0162806
FLVCR1	0.421043	8.90416	2.45824	0.0163084
GPR31	0.209287	5.33472	2.45823	0.0163088
PRELID1	0.22224	13.8124	2.45819	0.0163105
PARVB	0.37955	6.64983	2.45816	0.0163115
SPHK1	-0.305556	12.0048	-2.45751	0.0163389
CKB	0.977565	13.1527	2.4573	0.0163478
FHL1	-0.410531	7.24588	-2.45726	0.0163494
CISD3	0.233401	13.6997	2.45715	0.016354
TLK2	0.204565	9.92516	2.45713	0.0163551
SHROOM1	0.321768	7.9352	2.45649	0.0163819
TMEM8B	0.205337	8.95856	2.45642	0.0163848
DENND5A	-0.413085	9.73244	-2.45625	0.016392
COX7A2	0.186297	16.2812	2.45581	0.0164105
FASTK	0.183152	13.7643	2.45516	0.0164377
SYNGR1	-0.331647	6.84346	-2.45504	0.0164429
PLCB3	0.444722	7.69479	2.45485	0.016451
DHRS13	0.314065	9.6562	2.45413	0.0164815
DPH5	0.249147	9.7292	2.45349	0.0165084
RNF128	0.59881	4.73431	2.45312	0.016524
PDE8B	-0.330275	8.23119	-2.45311	0.0165245
MRPS34	0.286527	11.4372	2.45307	0.0165264
C1orf95	-0.365754	5.54164	-2.45292	0.0165325
LAMB2	-0.402059	10.7455	-2.45273	0.0165405
C8orf46	-0.254512	3.71784	-2.45097	0.0166155
UNC93A	0.778952	6.25712	2.45044	0.0166381
SPIRE2	0.370765	12.1876	2.44975	0.0166673
GOLIM4	0.313616	11.6183	2.44975	0.0166675
EYA4	-0.585768	2.6873	-2.44939	0.0166829
NKD2	0.53589	9.09719	2.44932	0.0166859
C11orf82	0.562919	8.73922	2.4488	0.0167081
C9orf140	0.524029	10.3835	2.44875	0.0167102
ACOT11	0.309688	9.99082	2.44874	0.0167106
ANKRD39	0.270792	11.3008	2.44846	0.0167227
AIM1L	0.307943	7.96837	2.4478	0.0167508
C12orf52	0.221914	10.0485	2.44731	0.0167721
PABPC5	-0.362205	4.46869	-2.44631	0.0168152
KCNIP4	-0.37225	6.8954	-2.44612	0.0168234
C6orf108	0.241761	13.9985	2.44601	0.0168278
C12orf59	-0.372831	4.34089	-2.44599	0.0168287
MAPK10	-0.412251	5.63707	-2.44578	0.0168378
FILIP1L	-0.491155	6.96523	-2.44544	0.0168527
CD59	-0.316081	9.34428	-2.44502	0.0168706
ZRANB2	-0.26559	12.4413	-2.44497	0.0168729
IMP4	0.237117	11.5402	2.44339	0.0169412
DMPK	-0.285807	10.1309	-2.44337	0.016942
RIOK3	-0.396891	12.6846	-2.44326	0.0169469
RBMS1	-0.396641	10.7972	-2.44278	0.0169674
NAALADL1	-0.464795	5.9588	-2.44196	0.0170031
CD164	-0.326614	13.0465	-2.44103	0.0170439
CHST11	-0.244832	6.95776	-2.44093	0.0170479
GUCY1A3	-0.736547	7.8238	-2.4409	0.0170493
HDHD3	0.307228	9.13993	2.44073	0.0170568
RPF2	0.329682	11.3455	2.43996	0.0170906
TOP1P2	-0.168734	9.68604	-2.43988	0.0170939
NPC2	-0.232683	15.0713	-2.43856	0.0171517
USP51	-0.364443	4.7684	-2.43847	0.0171555
ACVR2A	-0.249574	7.92251	-2.43822	0.0171665
PREX2	-0.299309	6.10649	-2.43812	0.0171712
IL1R1	-0.285054	7.76986	-2.43811	0.0171714
GPR39	0.264055	8.0769	2.43787	0.017182
YEATS2	0.220767	8.51461	2.43675	0.0172314
GSTP1	0.315152	16.2217	2.43657	0.0172393
SERPINF1	-0.421415	12.3719	-2.43639	0.0172472
GRM8	0.789304	7.4107	2.43589	0.0172691
FUNDC1	0.276501	9.93653	2.4349	0.0173126
TNFAIP6	-0.887779	8.16461	-2.43476	0.0173187
LRRC4C	-0.219095	4.2193	-2.43423	0.0173425
IARS	0.271634	10.1697	2.43306	0.0173942
CDX2	0.3314	13.8594	2.43221	0.017432
BVES	-0.297194	6.13522	-2.43139	0.0174683
TMEM140	-0.333898	7.83294	-2.43062	0.017503
CYP4F11	0.765554	6.44855	2.43052	0.0175075
NELF	0.232029	7.49212	2.42994	0.017533
DLC1	-0.381601	7.07729	-2.4299	0.0175351
HOXA5	-0.539543	10.016	-2.42968	0.0175447
VARS2	0.231996	12.429	2.42953	0.0175515
OLFML3	-0.455464	7.94077	-2.42939	0.017558
ITGB8	-0.415731	8.65148	-2.42923	0.017565
PVR	0.27836	7.86671	2.42894	0.0175778
AP1G2	0.253995	9.58235	2.42818	0.0176122
SOCS2	-0.333435	10.2041	-2.42817	0.0176125
S100A14	0.425129	13.2744	2.42802	0.0176193
RAD54L2	0.296662	9.76081	2.42792	0.0176239
PDE7B	-0.65097	6.93456	-2.42731	0.0176512
CTBP2	0.187595	10.172	2.42722	0.0176552
SAMSN1	-0.447432	9.26924	-2.42708	0.0176613
KCNE4	-0.370033	7.02717	-2.42658	0.017684
HSD17B10	0.25867	13.5533	2.42583	0.0177178
AEBP2	0.188725	9.75868	2.42578	0.0177201
MRPL43	0.205512	7.99165	2.42522	0.0177455
NLGN4Y	-0.572076	4.74648	-2.42511	0.0177504
TRIM28	0.30796	11.5362	2.42464	0.0177716
INPP5J	0.281007	6.85727	2.42433	0.0177855
CDCA8	0.358227	10.9352	2.42346	0.0178252
HPN	0.70549	5.10497	2.42311	0.017841
SULF2	-0.333693	13.5201	-2.42288	0.0178515
AVPR1A	-0.569026	3.14329	-2.42276	0.0178566
C1QC	-0.403716	10.4124	-2.42122	0.0179269
KNG1	0.631491	6.88828	2.421	0.0179371
PRND	-0.517013	1.71782	-2.42099	0.0179372
XYLB	0.343824	6.98508	2.42074	0.0179487
TDRD3	-0.195296	6.9417	-2.42064	0.0179532
FZD1	-0.391155	9.87955	-2.42032	0.0179681
TCF20	0.208353	8.79395	2.41945	0.0180075
FERMT2	-0.441809	8.84762	-2.41901	0.0180279
FHL5	-0.405498	5.0606	-2.419	0.0180284
C1orf198	-0.318522	12.5679	-2.41889	0.0180334
GPR137B	-0.255376	8.93838	-2.4186	0.0180465
SSBP3	-0.213712	8.22396	-2.41801	0.0180739
CTH	0.418287	9.59349	2.4164	0.0181479
FLJ45340	-0.326322	8.59826	-2.41637	0.0181493
PPP1R16A	0.235343	14.0312	2.41511	0.0182072
ZNHIT3	0.243569	12.2199	2.41453	0.0182342
KRT222	-0.331023	4.81525	-2.4143	0.0182448
GPR37L1	0.411631	8.2671	2.41411	0.0182537
SETBP1	-0.393705	8.85716	-2.4137	0.0182728
PRPF6	0.337798	11.8243	2.41332	0.0182905
F13A1	-0.701415	7.10538	-2.41306	0.0183024
ACTB	-0.182578	16.1146	-2.41302	0.0183045
ADIPOQ	-0.588355	3.27833	-2.413	0.0183051
AVIL	-0.289382	7.78185	-2.41289	0.0183101
FGR	-0.496947	10.6355	-2.41284	0.0183126
NPTN	-0.240844	11.0782	-2.41269	0.0183194
ILK	-0.18676	11.1833	-2.41171	0.0183653
HPDL	0.551963	11.1509	2.40992	0.0184488
TRABD	0.302443	7.56812	2.40992	0.0184489
KRTAP13-4	0.177825	6.87424	2.40913	0.0184859
RECK	-0.403576	6.98566	-2.40856	0.0185126
CAMKV	0.64352	4.02671	2.40801	0.0185384
GFOD2	0.197266	10.1225	2.40785	0.0185458
FA2H	0.478899	12.4297	2.40749	0.0185628
PICK1	0.237812	12.7292	2.40745	0.0185647
PTBP1	0.242327	9.76216	2.40581	0.0186419
SQLE	0.440764	11.6644	2.4058	0.0186423
C12orf47	0.268635	10.2568	2.40524	0.0186689
PCDHB4	-0.410543	5.84648	-2.40496	0.0186823
ODZ4	-0.850937	4.30314	-2.4047	0.0186946
MKNK2	0.304012	11.8469	2.40357	0.018748
TDRD12	0.78465	2.73318	2.40336	0.0187581
PHLDA3	-0.380829	8.86198	-2.40315	0.0187681
KIF2A	0.234107	9.56246	2.40261	0.0187935
ACY1	0.30318	12.2436	2.40225	0.0188109
PARS2	0.23857	8.74439	2.40205	0.0188201
OSCAR	-0.19829	10.7884	-2.40189	0.0188279
PPP3CB	-0.216372	9.62298	-2.40146	0.0188485
ARHGAP22	-0.344759	8.36025	-2.40108	0.0188664
AXL	-0.250043	10.2635	-2.40039	0.0188994
SHROOM2	0.58393	7.4253	2.39891	0.0189701
PION	-0.26355	8.4315	-2.39815	0.0190067
URB2	0.357477	9.82709	2.39815	0.0190069
BIK	0.412008	11.2348	2.39786	0.0190206
HLA-DPA1	-0.406428	13.8616	-2.39681	0.0190711
IGFBP7	-0.494954	15.0305	-2.39638	0.0190918
FBXO15	-0.459928	5.3137	-2.39615	0.0191033
ZNF74	0.298086	7.16792	2.3956	0.0191294
SYT4	-1.06048	4.2768	-2.39545	0.019137
C3orf64	-0.365361	6.40288	-2.39511	0.0191534
CTSK	-0.581175	12.8491	-2.39497	0.0191601
ZNRD1	0.25852	12.4273	2.39495	0.0191611
FSD2	-0.243815	5.40302	-2.39394	0.0192098
PCDHB13	-0.290491	9.76444	-2.3937	0.0192215
CBLB	-0.282456	8.30374	-2.39312	0.0192498
TCEAL7	-0.395801	6.2232	-2.39282	0.0192642
GPR116	-0.649444	7.22069	-2.39272	0.019269
HIST4H4	0.533583	6.35665	2.39248	0.0192811
AZI2	-0.179108	9.61628	-2.39244	0.0192828
ZNF25	-0.290417	8.09276	-2.39222	0.0192934
CCDC147	-0.25792	3.19652	-2.39185	0.0193117
KIFC2	0.29367	7.67859	2.39122	0.0193421
VEGFC	-0.467892	8.53736	-2.3907	0.0193675
ZMYM5	-0.264899	8.42758	-2.39031	0.0193865
RAN	0.260749	14.3008	2.39023	0.0193906
EFHD1	-0.430458	5.42336	-2.38986	0.0194088
ELMO3	0.304439	9.8036	2.38963	0.01942
ZNF142	0.200203	9.08708	2.38882	0.0194599
FAM161B	-0.443116	6.21903	-2.38779	0.0195101
GARS	0.325634	10.7861	2.38677	0.0195607
OR2AG2	0.287656	7.51731	2.38672	0.0195631
UBE2CBP	0.265433	5.83873	2.3865	0.0195738
NETO1	-0.289508	3.11961	-2.38626	0.0195856
THBS1	-0.408512	9.84655	-2.38605	0.0195959
INHA	-0.221556	5.30736	-2.38584	0.0196063
SAA2	1.36869	6.03538	2.38539	0.0196287
C12orf45	0.304825	10.9762	2.3849	0.0196529
GPR27	-0.606508	2.67084	-2.38486	0.0196546
TBRG1	-0.223088	9.59215	-2.38469	0.0196631
FZD4	-0.363238	10.215	-2.38468	0.0196635
FCGR2B	-0.475638	8.08922	-2.38416	0.0196895
GRPEL1	0.24436	10.5881	2.38388	0.0197033
FGL2	-0.514948	9.16673	-2.38368	0.0197135
KIDINS220	-0.274454	9.77668	-2.38343	0.0197258
EFNB3	-0.403505	6.58061	-2.38339	0.0197276
SLCO4A1	0.739122	10.1097	2.38269	0.0197627
TCOF1	0.267562	8.79134	2.38202	0.0197961
CCDC150	0.582831	6.46927	2.38158	0.0198176
ADH6	0.751688	4.34744	2.38105	0.0198441
SCG2	-0.895765	6.86896	-2.38083	0.0198555
LEPR	-0.307422	7.89565	-2.38078	0.0198575
COL12A1	-0.963882	9.80331	-2.38064	0.0198647
HLA-E	-0.222756	15.8202	-2.38064	0.0198649
FRMD4A	-0.24113	7.27162	-2.38038	0.0198776
TIMM10	0.363114	12.6988	2.38034	0.0198797
SLC19A3	0.451535	8.38619	2.37919	0.0199371
NAT6	0.349855	7.81473	2.37878	0.019958
FAM63B	-0.19845	8.80001	-2.37807	0.0199937
SGK1	-0.498833	11.8572	-2.3773	0.0200321
CCNB1	0.4453	10.7914	2.3768	0.0200575
PPIAL4A	0.251576	15.1012	2.37644	0.0200757
TSPAN3	-0.370188	14.4265	-2.37609	0.0200933
HS3ST3A1	-0.681052	5.16144	-2.37567	0.0201147
LOC400464	-0.236472	7.85236	-2.37534	0.0201313
IGFBP3	-0.451008	11.1461	-2.37514	0.0201415
FAM46B	-0.327223	6.07068	-2.37493	0.0201519
PKLR	0.3078	6.91832	2.37406	0.020196
STXBP5	-0.288636	9.20058	-2.37316	0.0202414
SAP130	-0.192988	11.0416	-2.37312	0.0202438
KRT82	0.189703	2.4583	2.3731	0.0202447
SIGLEC6	-0.259396	7.69325	-2.37274	0.0202628
FGF12	-0.585733	3.71252	-2.37247	0.0202767
TGIF2	0.532548	6.09972	2.37222	0.0202896
OR2A20P	-0.352566	5.31975	-2.37199	0.0203013
GPR183	-0.310048	9.5369	-2.37166	0.0203181
SLC2A10	-0.38056	9.92606	-2.37097	0.0203531
PRCP	-0.232767	13.6578	-2.37094	0.0203545
SLC25A34	-0.643774	8.95105	-2.37079	0.0203622
RGL2	-0.260271	9.83108	-2.37058	0.0203733
LGALS1	-0.473025	14.5137	-2.36871	0.0204688
FOXK2	0.280747	8.83986	2.36868	0.0204707
PRR5	0.224503	8.28981	2.36813	0.0204986
ETS1	-0.331072	7.60812	-2.36742	0.0205354
C14orf79	0.429406	5.97646	2.36667	0.0205738
SH3GL3	-0.35214	4.95873	-2.36657	0.0205792
PODNL1	-0.239821	6.19874	-2.3665	0.0205827
CD164L2	0.353937	6.67659	2.36553	0.0206326
C13orf15	-0.431923	10.7497	-2.3653	0.0206444
F8	-0.400051	7.74607	-2.36529	0.0206449
EPAS1	-0.323772	13.7501	-2.36511	0.0206544
ZNF703	0.516532	7.952	2.3647	0.0206757
TOMM40	0.334418	8.54346	2.36444	0.0206892
GBP1	-0.475724	8.9794	-2.36381	0.0207219
CLDND1	-0.21414	11.8266	-2.36304	0.0207615
FBXL14	-0.198037	7.81878	-2.36285	0.0207716
UBQLN4	0.272477	9.1844	2.36243	0.0207934
HOXB13	1.23545	12.7518	2.36192	0.02082
ATP8A2	-0.373472	4.38497	-2.3618	0.0208264
EXOSC6	0.235019	10.5375	2.36172	0.0208305
LMF1	-0.370992	8.09685	-2.36119	0.0208582
PBX1	-0.301741	7.35393	-2.36086	0.0208754
TP53INP2	-0.61424	8.23099	-2.35991	0.0209249
MPRIP	-0.19267	8.05458	-2.35973	0.0209345
C12orf28	-0.376531	6.51632	-2.35904	0.0209706
LRG1	0.40153	10.1161	2.35818	0.0210159
PDCD5	0.309938	13.6795	2.35814	0.0210178
POPDC2	-0.317973	6.64889	-2.35785	0.0210331
DPYSL2	-0.314553	9.93652	-2.35765	0.0210436
NCOA4	-0.203584	12.412	-2.3576	0.0210464
TUBA4A	0.227767	12.6457	2.35753	0.0210499
SPNS1	0.284204	8.61477	2.3572	0.0210673
44896	0.197761	2.71351	2.35719	0.0210675
GRAP	-0.369721	5.12548	-2.35688	0.0210838
AOX1	-0.3763	6.50742	-2.35551	0.0211565
NAV3	-0.313479	5.68807	-2.35544	0.0211599
WDR89	0.193174	7.81864	2.35459	0.0212048
ITPR1	-0.352016	9.46635	-2.35442	0.0212139
LOC100131551	-0.362304	6.84922	-2.35402	0.0212355
TUBG1	0.229305	11.0224	2.35359	0.0212581
TRAF4	0.262742	9.27162	2.35302	0.0212882
TLR2	-0.467506	9.09693	-2.35258	0.0213116
TBC1D15	-0.201938	10.4294	-2.35242	0.0213205
ZNF302	-0.255689	9.45575	-2.35178	0.0213542
BAGE	0.176208	6.61869	2.3513	0.0213799
FASLG	-0.351898	6.79378	-2.35035	0.0214304
RPS15	0.222351	16.6718	2.34998	0.0214503
NOTCH2NL	-0.240443	9.70205	-2.34993	0.0214533
MIER1	-0.312304	9.30938	-2.34963	0.0214691
FANCA	0.319043	7.67647	2.34941	0.0214811
SOX7	-0.585123	4.82692	-2.34938	0.0214826
GLI2	-0.32685	5.98503	-2.34936	0.0214834
GALNTL4	0.489246	7.75848	2.34891	0.0215078
EYA2	-0.667765	7.47128	-2.34713	0.0216034
ZNF696	0.371883	9.41046	2.347	0.0216102
DHCR7	0.378634	12.1827	2.34696	0.0216125
FAM26E	-0.46828	4.37715	-2.34687	0.0216175
PTN	-0.364068	9.09707	-2.34679	0.0216215
HDLBP	0.211008	12.0292	2.34645	0.0216398
PCDHA4	0.722287	4.18919	2.34614	0.0216568
SELT	0.258282	10.5605	2.34608	0.0216601
NFS1	0.324188	8.74917	2.3454	0.0216966
MRPL23	0.242405	11.908	2.34466	0.0217369
GPR146	-0.203402	6.72987	-2.34456	0.0217419
DRAP1	0.197812	13.4461	2.34453	0.021744
CRYAA	0.219419	4.54728	2.34376	0.0217856
PTER	0.687047	8.22093	2.34344	0.0218029
PNKP	0.246251	10.1691	2.34328	0.0218116
MMP13	-1.21476	3.61456	-2.34272	0.0218418
NDUFS7	0.357502	7.84046	2.34145	0.0219112
NOVA1	-0.866509	5.73525	-2.3413	0.0219194
ACY3	0.415446	7.85886	2.34128	0.0219205
PVRL1	0.351683	7.01099	2.3412	0.0219248
ANGPTL1	-0.543717	5.00671	-2.3411	0.02193
TIMM50	0.334319	11.5604	2.34106	0.0219322
ZFP64	0.276244	6.8644	2.34077	0.0219482
LIMA1	-0.462432	13.2716	-2.34062	0.0219567
ODZ3	-0.465601	5.71797	-2.34028	0.0219752
PCDHA7	0.325639	9.17719	2.33955	0.0220151
PSMD2	0.190598	12.5225	2.33948	0.022019
IRX5	0.798473	6.57983	2.33934	0.0220263
OR6W1P	0.193281	7.0843	2.33928	0.0220298
TGIF1	0.247142	9.8483	2.33869	0.0220618
C12orf53	-0.650072	5.72177	-2.33829	0.0220842
ADAMTS6	-0.650745	4.35159	-2.3377	0.0221167
WDR90	0.265828	11.3054	2.33729	0.0221388
SNAP23	-0.241688	8.70448	-2.33725	0.0221414
PRRX2	-0.619108	8.28317	-2.3368	0.0221662
UCP1	0.21806	1.6744	2.33633	0.0221917
ANXA5	-0.326928	13.0826	-2.33591	0.0222152
ITGAV	-0.321679	11.9208	-2.33582	0.0222201
FGF11	-0.43593	5.47479	-2.3358	0.0222209
PNMA1	-0.356294	9.67734	-2.33569	0.0222273
UQCRH	0.222979	15.719	2.3347	0.022282
MTHFD1	0.276608	12.4379	2.33404	0.0223182
FBXO3	-0.208625	7.71792	-2.33387	0.0223278
SPC25	0.516646	9.95593	2.33368	0.0223385
PDGFD	-0.620972	6.82034	-2.33355	0.0223457
SKAP1	0.426587	10.0007	2.33346	0.0223507
SPANXN5	-0.207513	1.82589	-2.33275	0.02239
CD74	-0.357114	10.149	-2.33261	0.0223979
CHST10	-0.284632	4.57792	-2.33233	0.0224134
MAF	-0.313101	10.2077	-2.33231	0.0224147
LRPPRC	0.244909	10.1359	2.33159	0.0224547
SLC27A3	-0.339335	7.03939	-2.33143	0.0224634
HLA-DPB1	-0.316569	11.1893	-2.32755	0.0226805
NRP1	-0.380112	8.33106	-2.32753	0.0226816
TOR1AIP1	-0.215534	9.55406	-2.32714	0.022704
CEACAM6	0.484607	14.7722	2.32659	0.0227348
ZMAT5	0.260335	8.03214	2.32656	0.0227365
MEF2A	-0.241538	10.8325	-2.32629	0.0227517
ABCF1	0.203043	11.6172	2.32557	0.0227921
COL1A2	-0.77135	13.9773	-2.32536	0.0228042
SOS1	-0.196547	7.91419	-2.32475	0.0228387
POLI	-0.286769	9.11933	-2.32465	0.0228442
ANKRD50	-0.32949	7.28205	-2.32391	0.022886
TET1	-0.403802	6.70356	-2.32376	0.0228949
GTF2IRD1	0.545321	10.7739	2.32327	0.0229223
GPT	1.06535	7.4612	2.32255	0.0229635
CD200	-0.393635	7.56893	-2.32253	0.0229648
B3GNT8	0.315086	10.8407	2.32238	0.0229731
KLHDC8B	-0.323941	6.32268	-2.32229	0.022978
C15orf27	-0.356446	4.66907	-2.32184	0.0230037
ITSN1	-0.193381	7.51949	-2.32168	0.0230131
PSAT1	0.781314	10.4147	2.32141	0.0230282
NDE1	0.275757	9.13082	2.32119	0.023041
STAT4	-0.331568	7.51706	-2.32115	0.0230431
FSCN1	-0.595765	11.946	-2.32099	0.0230521
NOS1	-0.377324	4.2106	-2.32094	0.0230553
APRT	0.25175	14.3789	2.3209	0.023057
BATF3	-0.461895	8.81673	-2.32052	0.0230788
AVL9	0.231409	8.465	2.32011	0.0231023
NWD1	-0.341519	5.13625	-2.31941	0.0231424
FPR3	-0.387105	10.7652	-2.31864	0.0231863
RNASEL	-0.361152	9.9554	-2.31803	0.0232215
TEX101	0.313645	6.43817	2.31714	0.0232726
C8orf55	0.367239	11.7719	2.31713	0.0232733
YTHDC2	-0.264171	10.331	-2.31708	0.023276
MEPCE	0.247154	8.76496	2.31668	0.023299
LMNB1	0.246869	8.53179	2.31608	0.0233338
BBOX1	-0.212596	2.85417	-2.31519	0.0233851
TNNC2	0.718556	10.7682	2.31505	0.0233931
UBE2T	0.4498	11.527	2.31497	0.0233975
C1orf159	0.312104	6.95784	2.31482	0.0234063
PKMYT1	0.435776	10.8716	2.3143	0.0234367
MOGAT3	0.299732	7.60142	2.3139	0.0234594
C3orf18	-0.342699	8.61821	-2.3136	0.0234769
SRD5A1	0.371979	7.5964	2.31227	0.0235541
CACNG8	0.28275	5.07445	2.31104	0.0236256
COL21A1	-0.295885	5.70294	-2.3109	0.0236337
QTRT1	0.436388	6.77582	2.31072	0.0236447
LRRC8C	-0.281025	6.57244	-2.3106	0.0236514
GSX2	-0.198755	1.78852	-2.31042	0.0236618
GCHFR	0.351442	10.7479	2.30863	0.0237664
SIK3	-0.233119	9.96945	-2.3081	0.0237977
CPZ	-0.89219	5.7025	-2.30798	0.0238047
ARHGAP30	-0.239681	7.80143	-2.30747	0.0238348
PLEKHH2	-0.451769	6.29367	-2.30728	0.0238462
NDUFB11	0.250569	14.0935	2.30685	0.0238714
PRKAB2	-0.245151	10.275	-2.30676	0.0238767
SLC34A3	0.263272	6.22269	2.30627	0.0239051
ZNF844	-0.269587	9.18263	-2.30612	0.0239139
CCNA2	0.463714	9.48691	2.30603	0.0239194
IMPDH1	0.433792	13.0283	2.30571	0.0239383
RADIL	-0.43844	6.53643	-2.30515	0.0239712
ENOX1	-0.295147	6.00612	-2.30505	0.0239776
SEMA3A	-0.565095	6.72328	-2.30341	0.0240742
C9orf21	-0.317087	8.37089	-2.30301	0.0240978
DDX58	-0.226218	8.93851	-2.30289	0.0241049
TRPV4	-0.230707	4.81389	-2.3027	0.0241164
ADAMTS2	-0.328027	5.39517	-2.30248	0.0241296
C21orf91	-0.24097	7.18774	-2.30226	0.0241423
ACAD11	-0.262148	8.70375	-2.30204	0.0241558
RPL18A	0.172821	16.1081	2.30165	0.0241791
PALLD	-0.322488	9.57306	-2.30164	0.0241793
TIAM2	-0.289046	6.86793	-2.30112	0.0242101
DNAJC18	-0.25515	7.60624	-2.30078	0.0242307
GPKOW	0.181625	11.1372	2.30068	0.0242367
MCM4	0.381731	10.4368	2.29879	0.0243497
ZNF334	-0.841311	6.07253	-2.29863	0.0243588
GRIN2D	0.975914	8.01146	2.2981	0.024391
CC2D1A	0.256769	8.7611	2.29778	0.0244098
FERMT1	0.435155	10.009	2.29763	0.0244187
NCBP2	0.226307	10.9003	2.29721	0.0244441
IGFL3	-0.703371	4.63424	-2.2957	0.0245349
HKDC1	0.595959	9.93429	2.29514	0.0245686
EPHA1	0.475454	6.91495	2.29512	0.0245698
POTEF	-0.228776	12.9171	-2.29452	0.0246064
RBM44	-0.240731	4.97093	-2.29448	0.0246087
KRTAP5-8	0.198234	4.30097	2.2944	0.0246134
SH2D3C	-0.345444	9.88024	-2.29416	0.024628
ZNF287	-0.47699	5.19482	-2.29403	0.0246356
ADAM23	-0.280531	5.64261	-2.29369	0.0246565
ZNF808	0.228881	9.7671	2.29353	0.0246663
RRM2	0.460346	9.55073	2.2935	0.0246682
C10orf95	0.234331	6.96471	2.29286	0.0247065
MRPS7	0.256935	10.5354	2.29253	0.0247268
EFNA2	0.33165	6.80507	2.29224	0.0247443
POLR3K	0.308245	11.0053	2.29199	0.0247597
HEATR3	0.195721	8.71089	2.29193	0.0247632
GNG2	-0.396053	8.70904	-2.29174	0.0247749
SREBF2	0.210746	10.3895	2.29173	0.0247756
SFRP1	-0.635334	8.19102	-2.29131	0.024801
IFITM3	-0.439903	15.3699	-2.29111	0.0248128
LDHB	0.402887	13.9919	2.29085	0.0248288
PDE1A	-0.347832	7.10011	-2.29066	0.0248404
C18orf25	-0.25747	9.30924	-2.29033	0.0248605
SRGN	-0.491785	12.6597	-2.28998	0.0248822
MAP3K12	-0.267796	5.56574	-2.2896	0.0249051
DOT1L	0.165648	8.32792	2.28958	0.0249066
NUF2	0.495581	8.93089	2.28832	0.0249835
TNFRSF6B	0.946262	8.67811	2.288	0.0250033
DMD	-0.357216	4.56194	-2.2879	0.0250092
ATPIF1	0.221749	14.159	2.28788	0.0250107
SNRPD3	0.290777	8.3336	2.2877	0.0250216
PTEN	-0.234068	10.3236	-2.28693	0.0250684
ABHD14B	0.277037	10.3199	2.28681	0.0250761
SYT16	0.198918	1.35646	2.28616	0.0251161
DRG1	0.234691	11.3394	2.2858	0.0251383
SGCE	-0.39447	10.0731	-2.28528	0.02517
ZCCHC2	-0.339233	9.1835	-2.28502	0.0251861
SLC7A5	0.727306	9.5065	2.28473	0.0252041
ASB18	-0.280629	7.74743	-2.28471	0.0252054
WNT3A	0.260999	6.70116	2.28453	0.0252164
RMND1	0.246423	8.15375	2.28377	0.0252633
SNRPD2	0.235488	14.1711	2.28362	0.0252728
PLA2G2E	0.227467	1.36486	2.28309	0.0253058
FAM71A	0.20008	4.47766	2.28236	0.0253505
CPXCR1	-0.161411	1.84392	-2.2822	0.025361
FAM181B	-0.299259	5.82086	-2.28153	0.0254026
NCOA3	0.303072	8.09281	2.28148	0.0254052
CCDC144A	-0.472472	6.91654	-2.28135	0.0254135
PIK3CD	-0.278595	7.19558	-2.28128	0.0254178
PHYHIP	-0.290741	4.75631	-2.28081	0.0254471
FGFR1	-0.468601	6.86028	-2.28063	0.0254586
EIF1AX	0.260559	12.2962	2.28062	0.0254587
LMO3	-0.779938	5.25519	-2.28035	0.0254757
FANCB	0.488082	7.33483	2.27917	0.0255495
ILVBL	0.200957	12.3375	2.27872	0.0255773
MBNL1	-0.232369	13.0872	-2.27871	0.0255782
PCDHB18	-0.518273	4.1508	-2.27869	0.0255793
ASNS	0.372032	12.6596	2.27867	0.0255808
ZNF8	0.229339	8.67454	2.27793	0.0256272
TPM1	-0.300699	12.3868	-2.27783	0.0256333
RPS26	0.263683	12.8446	2.27741	0.0256594
ZFP41	0.338982	9.68467	2.27711	0.0256784
GPSM2	0.486486	9.96365	2.27633	0.0257271
ZFAND2B	0.2932	9.46859	2.27625	0.0257324
SHARPIN	0.241617	12.1269	2.27622	0.0257344
FAM69B	-0.360639	7.98513	-2.2761	0.0257415
RASSF4	-0.247361	8.44427	-2.27542	0.0257843
HAS1	-0.496738	5.04854	-2.27495	0.0258144
VPS4B	-0.41888	11.9498	-2.27465	0.0258329
OIT3	-0.223792	3.13802	-2.27229	0.0259825
AMBN	-0.149917	5.58456	-2.27197	0.0260025
MRC2	-0.531883	12.1054	-2.27163	0.0260242
AFAP1L1	-0.49719	7.87091	-2.27084	0.0260745
NDUFB10	0.201047	14.012	2.26932	0.0261712
TCP1	0.19434	9.78275	2.2692	0.0261788
SELENBP1	0.703251	15.0744	2.26919	0.0261793
LONRF2	-0.712258	4.90724	-2.26904	0.0261888
NKAPL	-0.242323	8.94035	-2.26882	0.0262035
FNDC4	-0.443188	5.80924	-2.26874	0.0262081
MAP1A	-0.332913	6.47803	-2.26821	0.0262424
STAT1	-0.370956	11.0785	-2.26764	0.0262788
MFGE8	-0.355555	8.49645	-2.26733	0.0262982
PILRA	-0.305618	9.52666	-2.26733	0.0262985
RNF114	0.232325	11.0712	2.26728	0.0263015
GRB7	0.308044	9.26706	2.26687	0.0263282
CCDC80	-0.551954	7.13688	-2.26681	0.0263321
FABP4	-0.642316	4.38449	-2.26632	0.0263635
PSMD8	0.165729	13.135	2.26607	0.0263795
C22orf15	-0.287393	8.32536	-2.26601	0.0263833
SMEK1	0.213585	10.5046	2.26565	0.0264064
HHAT	-0.313739	5.67803	-2.26527	0.0264306
ALDH1A2	-0.814031	4.37082	-2.26487	0.0264566
HIST1H2BO	0.299937	12.3567	2.26438	0.026488
CDC25A	0.36951	9.13142	2.26384	0.026523
TGFBR3	-0.388549	6.75214	-2.26331	0.026557
BCHE	-0.497253	7.11681	-2.26299	0.0265778
PCDHB10	-0.468827	5.75587	-2.26296	0.0265798
C3orf36	-0.433484	4.71229	-2.26235	0.0266196
ZBTB47	-0.322489	9.31819	-2.26233	0.0266209
ALG8	0.221624	12.1583	2.26228	0.0266239
SH3BGR	0.34004	7.55367	2.26152	0.0266734
OR5B12	-0.271656	1.39132	-2.2615	0.0266747
[truncated: 914 more rows]
