# Supplementary material for: Evaluation of the ability of fatty acid metabolism signature to predict response to neoadjuvant chemoradiotherapy and prognosis of patients with locally advanced rectal cancer
Source: Front Immunol. 2022 Nov 24;13:1050721. doi: 10.3389/fimmu.2022.1050721 (PMC9729334; doi:10.3389/fimmu.2022.1050721)
Supplement: Supplementary file 10 [file Table_9.xlsx]

## Sheet: Sheet1
Supplementary table 9. prognostic related genes based on DFS
id	HR	HR.95L	HR.95H	pvalue
A2LD1	0.657563	0.451915	0.956793	0.0284676
A2M	1.43501	1.00186	2.05544	0.0488246
AASDHPPT	0.525597	0.278462	0.992061	0.0471939
ABCC3	1.70833	1.04461	2.79378	0.0328551
ABCC5	2.23139	1.02465	4.85932	0.0432493
ABCC8	1.32097	1.04539	1.6692	0.0197111
ABCF2	0.472424	0.271623	0.821669	0.00791829
ABCG8	1.27543	1.03976	1.56451	0.0195922
ABHD13	0.588337	0.403973	0.856842	0.00568477
ABO	1.33345	1.02667	1.73189	0.0309817
ABRA	0.714654	0.552107	0.925056	0.0107219
ABTB1	1.86687	1.08596	3.20935	0.0239288
ACBD6	0.588528	0.347626	0.996375	0.0484404
ACD	0.545998	0.340246	0.876172	0.0121489
ACN9	0.676512	0.46008	0.99476	0.0469587
ACP1	0.275593	0.112969	0.67232	0.00461839
ACSL4	0.626412	0.41311	0.949849	0.0276505
ACTBL2	2.64879	1.49529	4.69211	0.000840677
ACTN1	1.92763	1.08872	3.41297	0.0243478
ACTR1A	3.77371	1.31467	10.8323	0.0135686
ACTR3B	0.297611	0.150975	0.586672	0.000465153
ACVR2A	2.06507	1.00313	4.25121	0.049016
ADCK2	0.558668	0.373531	0.835565	0.00458781
ADCY10	0.672483	0.488271	0.926193	0.0151231
ADCY2	0.614716	0.408368	0.925333	0.019709
ADCY7	1.64622	1.01482	2.67047	0.0434302
ADK	0.500902	0.285463	0.878932	0.0159622
ADSL	0.508132	0.282665	0.913442	0.0236649
AGBL5	0.608988	0.384116	0.965507	0.034923
AGMAT	0.662375	0.467376	0.938732	0.0205941
AGPAT5	0.541269	0.33001	0.88777	0.015036
AHSA2	2.75499	1.18273	6.41735	0.0188264
AIPL1	0.620629	0.408444	0.943042	0.0254373
ALDH1A1	1.27907	1.0138	1.61376	0.0379345
ALDH4A1	0.514877	0.367101	0.722139	0.000120038
ANKRD22	0.743018	0.559931	0.98597	0.0396043
ANKRD54	0.375441	0.158838	0.887421	0.0256088
ANO1	1.52795	1.16672	2.00102	0.00206732
ANPEP	1.23129	1.00246	1.51236	0.0473222
AOAH	0.590655	0.396537	0.879799	0.0096011
APBB3	3.35655	1.49144	7.55406	0.00343552
APITD1	0.638595	0.410434	0.993591	0.0467596
APOM	0.608642	0.406755	0.910734	0.0157485
APP	2.69203	1.44646	5.01017	0.00178022
AQP2	0.666784	0.45882	0.969011	0.033585
AQR	0.521998	0.288965	0.942956	0.0311905
ARFGAP2	2.20304	1.06118	4.57355	0.0340649
ARFIP2	2.60369	1.10411	6.13993	0.0287977
ARHGAP12	2.5279	1.18404	5.39699	0.0165516
ARHGAP22	1.58948	1.1048	2.28679	0.0125245
ARHGAP8	0.580035	0.380071	0.885203	0.0115592
ARL5A	0.254789	0.109625	0.592179	0.001485
ARL6IP6	0.450221	0.217153	0.933436	0.0319427
ARMC10	0.529271	0.287633	0.973905	0.04086
ARSF	0.65963	0.438047	0.993299	0.0463539
ARX	1.77341	1.04319	3.01478	0.0343329
ASAP3	1.76308	1.00301	3.09915	0.0487927
ASB15	0.668569	0.477861	0.935387	0.0187834
ASGR1	0.61651	0.401528	0.946595	0.0270475
ASNSD1	0.436232	0.2068	0.920202	0.0293813
ATF7	1.38735	1.06141	1.8134	0.0165698
ATHL1	1.47491	1.0621	2.04816	0.0203631
ATP11A	0.708432	0.530882	0.945363	0.0191985
ATP11C	0.497729	0.248802	0.995708	0.0485957
ATP1B3	2.07441	1.00976	4.26159	0.0469894
ATP6V1E2	0.538838	0.342221	0.848417	0.00759216
ATP6V1F	0.525072	0.310015	0.889313	0.0165612
ATXN10	0.337457	0.127637	0.892197	0.0285305
AURKA	0.655755	0.476765	0.901941	0.00947156
AURKAPS1	0.426731	0.218052	0.83512	0.0129213
AVPR2	1.44488	1.07054	1.95011	0.0161517
BBOX1	1.36809	1.05677	1.77112	0.0173545
BCL7B	0.371058	0.152956	0.900158	0.0283367
BCO2	1.59996	1.06445	2.40487	0.0237992
BEND5	1.46538	1.05249	2.04023	0.0236379
BET1	0.41475	0.183224	0.938839	0.0347403
BOLA2B	0.318727	0.138417	0.733917	0.0072112
BRSK2	0.693538	0.485319	0.99109	0.0445263
BTBD16	0.763523	0.594673	0.980314	0.0343551
BTBD17	1.3341	1.01206	1.75862	0.0408536
BTD	1.59683	1.00527	2.53648	0.0474517
BTN1A1	0.571834	0.347086	0.942114	0.0282324
BTN3A2	1.70355	1.03352	2.80794	0.0366815
BTNL9	1.43944	1.0106	2.05025	0.0435484
C10orf129	0.582123	0.386223	0.877386	0.00974152
C10orf26	2.49962	1.13166	5.52118	0.0234591
C11orf75	1.70733	1.08021	2.69852	0.0220027
C11orf92	1.20497	1.02393	1.41801	0.0247912
C12orf23	1.87495	1.07483	3.27068	0.0268182
C12orf45	0.566105	0.325609	0.984234	0.0437708
C12orf60	0.641218	0.415109	0.990488	0.0451724
C12orf69	0.744669	0.559992	0.990248	0.0426263
C14orf165	0.574717	0.347568	0.950316	0.0308837
C15orf17	1.65261	1.00394	2.72039	0.0482191
C15orf52	1.94174	1.30358	2.8923	0.00109857
C16orf53	0.465574	0.235367	0.920939	0.028048
C16orf7	3.02399	1.24459	7.34737	0.0145642
C16orf91	0.552528	0.305932	0.997895	0.0491887
C17orf28	1.67522	1.20602	2.32696	0.0020896
C17orf72	1.47605	1.07553	2.02572	0.0159188
C17orf79	0.600131	0.370397	0.972357	0.0380963
C17orf89	0.543573	0.313949	0.941144	0.0295145
C17orf96	0.78713	0.640242	0.967717	0.0231255
C18orf56	0.749022	0.569604	0.984954	0.0385952
C19orf28	0.557787	0.361395	0.860904	0.00838083
C1orf115	1.44845	1.03262	2.03174	0.0318819
C1orf201	0.547436	0.307962	0.973127	0.0400945
C1orf31	0.43494	0.23953	0.789767	0.00622995
C1orf55	0.400633	0.207816	0.772354	0.00630902
C20orf107	0.728098	0.538117	0.985151	0.039692
C20orf111	0.61222	0.376566	0.995346	0.0478413
C20orf151	0.593227	0.357438	0.984555	0.0433646
C20orf173	0.604183	0.368784	0.989841	0.0454458
C20orf195	0.737009	0.544133	0.998252	0.0486936
C20orf24	0.621339	0.391618	0.985814	0.0433178
C20orf43	0.481956	0.263054	0.883018	0.0181435
C2orf28	0.473452	0.240121	0.933516	0.0308831
C2orf44	0.397634	0.194373	0.813449	0.0115582
C2orf47	0.432451	0.193474	0.966611	0.0410806
C2orf69	0.379719	0.227008	0.63516	0.000224983
C3orf62	2.23029	1.1877	4.18808	0.0125943
C5orf13	1.4471	1.01155	2.07018	0.0430925
C5orf39	1.69917	1.14714	2.51684	0.00817447
C6	1.22923	1.00695	1.50057	0.0425596
C6orf165	1.35594	1.03706	1.77288	0.0260146
C6orf192	2.78239	1.42563	5.43038	0.0027057
C6orf225	1.48182	1.02322	2.14596	0.0373915
C6orf72	2.30257	1.0706	4.9522	0.0327977
C6orf97	0.745736	0.566576	0.981551	0.0363672
C7orf13	0.606508	0.378544	0.971756	0.0376093
C7orf23	0.492412	0.24895	0.973968	0.0417744
C7orf30	0.571587	0.348543	0.937363	0.0266735
C7orf44	0.565835	0.339169	0.943982	0.0292035
C7orf55	0.3758	0.211848	0.666636	0.000818181
C7orf70	0.455821	0.227667	0.912614	0.026546
C9orf116	0.680484	0.488489	0.947939	0.0228411
C9orf125	1.5515	1.07008	2.2495	0.020485
C9orf41	0.66679	0.44853	0.991258	0.0451377
C9orf80	0.441357	0.196987	0.988878	0.0469073
C9orf82	0.473773	0.254589	0.881657	0.0184015
CA12	1.32834	1.04586	1.68712	0.0199384
CA8	1.22585	1.00798	1.49081	0.0413894
CA9	1.16961	1.02303	1.3372	0.0218327
CABYR	0.652175	0.465812	0.913099	0.0127948
CALHM3	1.28097	1.03077	1.59189	0.0255264
CAMK4	1.74969	1.01845	3.00594	0.0427458
CAP1	2.25696	1.09138	4.66737	0.028103
CAPZA2	0.400278	0.203809	0.786139	0.00784496
CARD6	1.50166	1.02669	2.19636	0.0361039
CASC2	0.551411	0.34555	0.879914	0.012543
CAT	1.96195	1.02093	3.77034	0.0431651
CBFB	0.534951	0.30172	0.948469	0.0322714
CBLL1	0.369089	0.183326	0.743085	0.00524373
CBLN3	2.10357	1.30307	3.39583	0.00233967
CBX3	0.564428	0.324061	0.983084	0.0433599
CBX8	0.683916	0.46974	0.995746	0.0474561
CBY1	0.489402	0.26247	0.912539	0.0245839
CC2D1B	2.38992	1.01753	5.61335	0.0455173
CCDC11	1.47345	1.06059	2.04704	0.0208534
CCDC113	0.643786	0.46844	0.884767	0.00663447
CCDC130	2.58233	1.19935	5.56006	0.0153287
CCDC134	0.504283	0.265457	0.957976	0.0365193
CCDC144A	1.64458	1.21942	2.21797	0.00111461
CCDC50	2.64382	1.00744	6.93819	0.0482667
CCDC60	1.26258	1.01808	1.56579	0.0337405
CCND1	2.38193	1.36885	4.14481	0.0021345
CCNE1	0.647301	0.419684	0.998366	0.0491414
CCNY	2.47555	1.05288	5.82054	0.0376997
CCR2	1.33188	1.0014	1.77141	0.048885
CD151	2.56877	1.17633	5.60949	0.017909
CD164	2.126	1.16272	3.88735	0.0143017
CD320	0.624642	0.393105	0.992552	0.0464147
CDC20B	0.631173	0.402686	0.989307	0.0447656
CDK4	0.579906	0.3595	0.935442	0.0255148
CDK5	0.55635	0.322237	0.960552	0.0353429
CDKN2AIPNL	0.557301	0.319023	0.973549	0.039961
CDO1	1.18842	1.00878	1.40004	0.0389652
CEACAM8	0.763342	0.589701	0.988113	0.0402885
CELA3B	0.695144	0.498468	0.969421	0.0321143
CENPA	0.700382	0.516681	0.949397	0.0217596
CENPH	0.548328	0.380431	0.790322	0.00127484
CENPM	0.465785	0.282308	0.768507	0.00278421
CFL1	2.79811	1.17303	6.67456	0.0203543
CHCHD2	0.439724	0.224638	0.860748	0.0165054
CHCHD3	0.409166	0.234501	0.713929	0.00165284
CHCHD5	0.598487	0.36155	0.990697	0.0459001
CHCHD8	0.514222	0.274128	0.964605	0.0382428
CHD3	3.3003	1.7026	6.39727	0.000406471
CHD9	1.97964	1.04085	3.76516	0.0373402
CHRNA3	1.37094	1.06248	1.76895	0.0152673
CHRNA7	1.31525	1.08446	1.59515	0.00537473
CHRNB1	1.78196	1.09474	2.90058	0.0201191
CHRNB2	1.20705	1.01645	1.43339	0.0318664
CKAP4	2.05248	1.20991	3.48181	0.00766206
CLDN14	0.741868	0.558997	0.984563	0.0386684
CLDN17	0.684958	0.514614	0.911687	0.00949432
CLDN5	1.33997	1.00392	1.7885	0.0469744
CLDN9	0.374206	0.141721	0.988065	0.0472335
CLK3	2.57059	1.07789	6.13048	0.0332462
CLPP	0.473413	0.242542	0.924048	0.0284189
CNDP2	1.84969	1.02015	3.35377	0.0427989
CNR1	1.34191	1.04008	1.73134	0.0236826
CNTF	0.428516	0.232015	0.79144	0.00678574
CNTN2	1.60913	1.09158	2.37206	0.0162824
COL4A4	1.31004	1.0076	1.70326	0.0437445
COMMD3	2.3431	1.26825	4.3289	0.00655337
COMMD4	0.458345	0.227053	0.92525	0.0294999
COPS6	0.329304	0.157557	0.688266	0.00314504
COPS8	0.461151	0.2451	0.867648	0.0163862
COX18	0.672747	0.455202	0.994259	0.0467174
CPOX	1.96827	1.02126	3.79344	0.0430931
CPS1	1.15906	1.03789	1.29436	0.00878784
CPSF3	0.453315	0.215642	0.952946	0.0368783
CREBL2	1.59647	1.16696	2.18406	0.00343759
CRELD1	2.26493	1.10804	4.62969	0.0250116
CRY2	2.2953	1.23502	4.26583	0.00860128
CSAD	1.70547	1.07653	2.70185	0.0229607
CSAG1	1.18088	1.02436	1.36132	0.0219261
CSAG2	1.20664	1.07545	1.35383	0.00138115
CSRP1	1.78391	1.05542	3.01523	0.0306654
CSTF1	0.408199	0.202335	0.823521	0.0123425
CTAG1A	1.12167	1.01192	1.24331	0.0288467
CTAG2	1.21258	1.01013	1.45561	0.0386337
CTDSP2	2.46689	1.06695	5.70369	0.0347293
CTNNAL1	0.56794	0.326895	0.986728	0.0447101
CTSL2	0.747477	0.56348	0.991554	0.0435084
CUL1	0.435755	0.225649	0.841493	0.0133632
CXCL3	0.688045	0.531274	0.891077	0.00459548
CXCR6	0.734729	0.552874	0.9764	0.0336225
CXXC1	2.40366	1.28098	4.51031	0.00631238
CXXC5	1.80862	1.0419	3.13958	0.0352204
CYB5B	0.573993	0.384302	0.857315	0.00668648
CYB5RL	0.603907	0.422957	0.862272	0.00551245
CYCS	0.539859	0.316545	0.920714	0.0236206
CYLC1	0.586312	0.35272	0.974603	0.0394767
CYP1B1	1.2165	1.0085	1.46739	0.040515
CYP3A43	0.580306	0.39328	0.856272	0.00611222
CYP4V2	1.49782	1.01232	2.21615	0.0432549
DAPL1	0.835415	0.706285	0.988153	0.0358105
DBF4	0.397372	0.277753	0.568507	4.4048e-07
DBI	0.312313	0.145674	0.669572	0.00278218
DCK	0.472351	0.271906	0.820563	0.00777193
DDC	0.634022	0.454143	0.885148	0.00743754
DDX18	0.500982	0.259457	0.96734	0.0395064
DDX19A	0.438881	0.206499	0.932776	0.0322842
DDX26B	1.72029	1.07867	2.74355	0.0227288
DDX28	0.442966	0.221506	0.885843	0.0212919
DDX46	0.524231	0.296967	0.925418	0.0259288
DEFB135	0.56179	0.324354	0.973037	0.0396387
DEPDC1B	0.66066	0.469574	0.929506	0.0173305
DHPS	0.545882	0.304561	0.978413	0.0420259
DKC1	0.600704	0.365156	0.988195	0.0447791
DLEU7	0.239669	0.101167	0.567786	0.00116957
DLGAP2	0.507402	0.261399	0.984919	0.0449769
DMAP1	1.6802	1.03756	2.72088	0.0348675
DMPK	2.00282	1.12084	3.57884	0.01902
DNAJB2	2.3002	1.0949	4.83232	0.0278533
DNAJB6	0.371586	0.141645	0.974806	0.044239
DNAJC1	2.10313	1.02654	4.30881	0.0421998
DNAJC16	0.554758	0.31346	0.981803	0.0430716
DOCK8	1.62164	1.02068	2.57645	0.0406961
DPH3	0.459178	0.219459	0.960748	0.0388029
DSC2	1.44701	1.0474	1.99909	0.0250398
DSCAML1	1.20134	1.01059	1.42809	0.0375865
DSG2	1.6123	1.0185	2.5523	0.0415335
DSP	2.03832	1.20353	3.45212	0.00806947
DUOXA1	1.53544	1.00638	2.34264	0.0466508
DUSP10	0.689652	0.477671	0.995705	0.0473748
DUSP5P	0.668275	0.469401	0.951405	0.025328
DYNLL2	0.554554	0.308728	0.996118	0.0484977
DYRK4	1.80455	1.1038	2.95017	0.0185844
ECHDC2	1.81256	1.12379	2.92349	0.0147502
EEF1A1	2.91928	1.02653	8.30192	0.0445299
EGFL8	1.97842	1.20349	3.25231	0.00713825
EGLN3	1.62474	1.16811	2.25987	0.00393987
EIF2S2	0.555341	0.350306	0.880383	0.0123539
EIF3D	0.406905	0.203758	0.81259	0.0108327
EIF3K	0.462847	0.22392	0.956713	0.0375794
EIF4A2	1.98735	1.01711	3.88314	0.0444744
ELOF1	0.511418	0.271724	0.962551	0.0376856
EML3	2.30091	1.16848	4.53083	0.0159383
ENOPH1	0.484905	0.289758	0.811482	0.00586743
ENOX2	0.452672	0.242032	0.846631	0.0130959
EPHB6	1.6245	1.1205	2.35519	0.0104572
EPO	0.733261	0.572892	0.938521	0.0137457
EPS8L1	1.5752	1.01524	2.44401	0.0426142
ERCC4	0.442711	0.202094	0.969812	0.0416924
ERCC6L	0.641736	0.464076	0.887408	0.00731253
ERCC8	0.481002	0.272759	0.848231	0.0114497
ERH	0.397688	0.172284	0.917998	0.0307394
ERN2	1.39278	1.08569	1.78673	0.00913698
ERP27	0.789718	0.648755	0.961309	0.0186075
ESAM	1.94603	1.14418	3.30982	0.0140093
ESCO2	0.62695	0.438839	0.895698	0.0103129
ETS1	1.9908	1.22157	3.2444	0.00572482
EXOSC5	0.597856	0.413708	0.86397	0.00617551
EZH2	0.598147	0.383634	0.932607	0.0233381
F11R	2.01266	1.05742	3.83081	0.0331722
F3	1.62783	1.09355	2.42316	0.0163701
FAM188B	0.640128	0.422539	0.969766	0.0353068
FAM32A	0.375736	0.170095	0.829991	0.0154867
FAM40B	0.671003	0.490525	0.917884	0.0125602
FAM46A	1.59699	1.05607	2.41497	0.0265207
FAM55B	1.22157	1.00921	1.4786	0.0399661
FAM5C	1.28733	1.03718	1.59781	0.0219554
FAM72A	0.629825	0.469051	0.845706	0.00210927
FAM83B	1.62795	1.07654	2.4618	0.0209169
FAM96B	0.334196	0.163911	0.681384	0.00256634
FANCA	0.586004	0.379402	0.905111	0.0159768
FANCB	0.709248	0.513283	0.980028	0.0373208
FBXO32	1.48201	1.06457	2.06314	0.0197711
FGA	0.672214	0.470419	0.960572	0.0291954
FGF13	1.5143	1.07085	2.14138	0.0189172
FGF22	0.592544	0.375817	0.934252	0.0242771
FGFR2	1.30613	1.03072	1.65512	0.0270756
FIS1	0.529319	0.287614	0.974149	0.0409416
FITM2	0.561405	0.395126	0.797659	0.00127524
FKBP1B	1.38935	1.03733	1.86082	0.0273958
FKBP5	0.571211	0.368247	0.886039	0.012414
FLII	2.21191	1.17912	4.14934	0.013387
FLVCR1	0.625366	0.40572	0.963923	0.0334691
FMOD	1.52285	1.08399	2.13939	0.01531
FOLR3	1.24279	1.00892	1.53086	0.041006
FRMD3	1.26945	1.01704	1.58451	0.0349153
FRZB	1.35781	1.09282	1.68705	0.00575731
FTCD	1.28478	1.01213	1.63088	0.0394925
FTL	0.487591	0.25919	0.917263	0.0258924
FZD3	0.738008	0.571024	0.953824	0.0202774
FZD4	1.54482	1.05631	2.25925	0.0249355
GABRP	1.24003	1.01309	1.5178	0.0369709
GAK	2.01097	1.07555	3.75996	0.0286652
GALNT11	0.582586	0.353352	0.960533	0.0341917
GATC	0.593823	0.362627	0.972418	0.0383484
GATM	1.33666	1.03371	1.7284	0.0269105
GBA2	1.5395	1.21764	1.94644	0.000311605
GCC2	1.92579	1.06406	3.48542	0.0303811
GCKR	1.4636	1.03115	2.07742	0.0330396
GCSH	0.448993	0.267288	0.754223	0.00247957
GDF5	0.419159	0.189717	0.926088	0.0315699
GIMAP1	1.72803	1.06697	2.79864	0.026183
GIMAP2	1.71811	1.03037	2.86487	0.0380176
GIMAP7	1.58581	1.04546	2.40543	0.0300746
GINS2	0.715721	0.519158	0.986707	0.0411861
GINS3	0.576554	0.348653	0.953424	0.0318878
GMCL1	0.552402	0.309354	0.986404	0.0448306
GNAQ	2.2345	1.30026	3.83999	0.00360947
GNL3	0.461997	0.221261	0.96466	0.0398068
GNPDA1	0.569608	0.374153	0.867168	0.00867492
GOLPH3	2.48796	1.09004	5.67866	0.0304094
GOLT1A	0.730265	0.553366	0.963713	0.0263424
GOT2	0.446198	0.225574	0.882604	0.0204066
GPBP1L1	2.77918	1.374	5.62143	0.00445525
GPIHBP1	1.5998	1.03853	2.4644	0.0330509
GPM6A	1.43896	1.102	1.87895	0.00750609
GPR101	0.745132	0.59028	0.940608	0.0133203
GPR126	1.33581	1.01284	1.76177	0.0403351
GPR143	0.750291	0.606189	0.928648	0.0082841
GPR146	2.72318	1.27393	5.82109	0.00974924
GPR15	0.563684	0.329109	0.965453	0.0367959
GPR151	0.76819	0.590727	0.998965	0.0491038
GPX6	0.572928	0.363233	0.903681	0.0165954
GRAMD1B	1.44882	1.14022	1.84096	0.00241619
GRAMD3	1.87625	1.10792	3.17744	0.0192195
GRIA4	1.4915	1.08725	2.04604	0.013189
GRIN1	0.702939	0.500724	0.986817	0.0416858
GRK7	0.693468	0.489339	0.98275	0.0396109
GRM8	0.806037	0.669091	0.971012	0.0232328
GRPEL1	0.461611	0.251432	0.847486	0.0126382
GSTA5	1.21365	1.05089	1.40162	0.00839978
GSTM2	1.47246	1.00235	2.16307	0.0486209
GTDC1	0.508874	0.28566	0.906508	0.0218393
GTF2E2	0.583962	0.348087	0.979674	0.0415742
GZMB	0.745996	0.617604	0.90108	0.00235901
HAUS4	0.40619	0.231809	0.711752	0.0016433
HCG4	1.33287	1.08044	1.64428	0.0073154
HEATR1	0.523624	0.311127	0.881255	0.014855
HEBP2	2.04717	1.09057	3.84283	0.0257599
HEYL	1.40877	1.03398	1.91941	0.02988
HGF	0.651062	0.477691	0.887357	0.00659911
HIST2H3D	0.489922	0.24013	0.999555	0.0498572
HIST3H2BB	0.607685	0.382072	0.966524	0.0353981
HIST4H4	0.661724	0.474221	0.923363	0.0151402
HMGXB4	0.396644	0.171186	0.919035	0.0310136
HOXB2	2.07536	1.18048	3.64861	0.0112018
HPS4	0.361955	0.148825	0.880303	0.0250185
HRASLS	1.20099	1.01988	1.41426	0.0280938
HRH3	0.689869	0.488564	0.974118	0.0349511
HS6ST3	0.659846	0.474231	0.918113	0.0136287
HSBP1	0.345404	0.155385	0.767797	0.00909985
HSD17B10	0.467072	0.251467	0.867537	0.0159627
HSD3B7	0.599092	0.386412	0.92883	0.0220241
HSDL2	0.549915	0.306845	0.985533	0.0445456
HUS1	0.553904	0.313778	0.977792	0.0416083
ICT1	0.478984	0.264067	0.868817	0.0154004
IDH3G	0.437803	0.221737	0.864408	0.0173232
IFFO2	0.585735	0.39502	0.868525	0.0077841
IFI44	1.35438	1.06606	1.72067	0.0130026
IFT140	1.57135	1.0003	2.4684	0.0498475
IGSF5	1.47198	1.15246	1.88008	0.00195816
IL10	0.515611	0.278896	0.953239	0.0346259
IL11	0.890522	0.80364	0.986797	0.0268478
IL13RA2	0.797928	0.679395	0.937143	0.00593819
IL20	0.79243	0.632397	0.992961	0.0432449
IL5	0.805682	0.654534	0.991734	0.0415238
ILDR1	2.01078	1.14164	3.54163	0.01558
IMMP2L	0.676878	0.494473	0.926571	0.0148504
ING4	3.34877	1.68691	6.64783	0.000551128
INSM1	1.16769	1.02659	1.32818	0.0183031
INTS10	0.608153	0.370286	0.998823	0.0494588
ISL1	1.40692	1.09557	1.80675	0.0074699
ITGA7	2.13453	1.30065	3.50304	0.00270001
ITGB1	2.07239	1.16686	3.68063	0.0128988
ITIH1	0.476818	0.269402	0.843927	0.0110064
ITPKC	0.471194	0.228578	0.971323	0.0414701
KANK2	1.64917	1.05536	2.57711	0.0280546
KARS	0.41676	0.1968	0.882566	0.022238
KC6	1.21655	1.01433	1.45907	0.034566
KCMF1	0.397675	0.204704	0.772558	0.0064971
KCNB1	1.18422	1.01623	1.37997	0.0302908
KCNK6	1.87728	1.17546	2.99814	0.0083708
KCNMB2	1.18975	1.00671	1.40608	0.0415126
KCTD12	1.39063	1.03254	1.87291	0.0299503
KCTD14	1.63215	1.01165	2.63324	0.0447052
KHDRBS3	0.657459	0.453618	0.9529	0.026777
KHK	0.635075	0.471168	0.856002	0.00287523
KIAA0101	0.660658	0.454932	0.959415	0.0294343
KIAA0284	1.60795	1.07696	2.40074	0.0202041
KIAA0430	2.21342	1.12519	4.35412	0.0213543
KIAA1244	1.64786	1.06387	2.55242	0.0252672
KIAA1274	0.642737	0.422312	0.978211	0.0391346
KIAA1432	0.475225	0.232086	0.973079	0.0418915
KIAA1967	0.574337	0.340327	0.969252	0.0378079
KIF19	1.46268	1.04616	2.04504	0.0261554
KIR2DL4	0.497031	0.254934	0.969036	0.0401406
KIR2DL5A	0.495483	0.29367	0.835984	0.00850785
KL	1.3032	1.00578	1.68858	0.0451151
KLK1	1.30754	1.07368	1.59233	0.00765124
KLK11	1.21474	1.03842	1.421	0.0150507
KLK14	1.26285	1.01974	1.56391	0.0324235
KRAS	2.00697	1.16036	3.4713	0.0127028
KRR1	0.579621	0.360872	0.930968	0.0240811
KRT17	1.20643	1.03461	1.40679	0.0166668
KRTAP19-2	1.33044	1.00166	1.76714	0.0486767
KRTAP4-7	0.434096	0.206669	0.911797	0.0275368
KRTCAP3	0.659565	0.439454	0.989923	0.0445529
KSR1	1.96047	1.1405	3.36998	0.014867
KTI12	0.399928	0.183348	0.872343	0.0212684
LAGE3	0.573781	0.372375	0.884121	0.0117926
LAP3	0.561289	0.321636	0.979509	0.0420686
LAS1L	0.57782	0.350229	0.953305	0.0317802
LBR	0.583867	0.361911	0.941949	0.0274512
LCE2A	0.605971	0.372241	0.986459	0.0439258
LDLRAD1	1.25294	1.01175	1.55163	0.0387294
LECT2	0.711466	0.518163	0.976882	0.0353299
LGALS7	1.31075	1.04225	1.64841	0.0206778
LHX8	1.28833	1.00806	1.64652	0.0429584
LIMK1	0.557925	0.35745	0.870835	0.0102054
LMBR1	0.539702	0.317772	0.916626	0.0224839
LMBRD1	1.98182	1.02053	3.84859	0.0433848
LMO4	3.05805	1.6566	5.64512	0.000351793
LOC100130872	0.295589	0.12645	0.690963	0.00490442
LOC100133920	0.316682	0.143486	0.698934	0.00441637
LOC100144603	0.509198	0.293908	0.882189	0.0160841
LOC400891	1.43432	1.01928	2.01834	0.0384935
LOC401052	1.34437	1.00444	1.79934	0.0466176
LOC654433	1.22468	1.03787	1.44511	0.0163872
LRP5	1.92734	1.06009	3.5041	0.0314546
LRPPRC	0.527755	0.291924	0.954102	0.0343888
LRRC26	1.45151	1.02323	2.05906	0.0367364
LRRC28	0.414824	0.213142	0.807346	0.00960177
LRRC61	0.624862	0.396004	0.98598	0.0433174
LRRIQ1	1.52983	1.23577	1.89387	9.47198e-05
LRRN2	1.45448	1.02214	2.06969	0.0373778
LRRTM1	1.29526	1.01608	1.65114	0.0367276
LSM12	0.427795	0.185296	0.987653	0.0466938
LSM3	0.542234	0.299596	0.981382	0.043171
LSM5	0.469435	0.247136	0.891691	0.0208794
LUC7L	3.82754	1.82828	8.01307	0.000370086
LY6G6D	0.829964	0.714249	0.964427	0.014984
LYAR	0.526182	0.345775	0.800715	0.00272241
LZTR1	2.92485	1.18882	7.19603	0.0194651
LZTS2	2.85942	1.14001	7.17212	0.0251395
MAD2L2	0.414663	0.207066	0.830392	0.0129723
MAGEA1	1.09355	1.00703	1.1875	0.03346
MAGEA12	1.13649	1.01834	1.26833	0.0223381
MAGEA2B	1.12045	1.0114	1.24126	0.0294812
MAGEA6	1.1412	1.01972	1.27716	0.0214445
MAK16	0.541021	0.327697	0.893215	0.0163314
MAMDC2	1.16574	1.00925	1.34648	0.0370533
MAOB	1.5425	1.14791	2.07271	0.00403947
MAP3K6	2.08632	1.12181	3.88009	0.0201766
MAPK3	1.73458	1.01719	2.95793	0.0431198
MAPK8	2.90354	1.11528	7.5591	0.029002
MARCKS	1.90038	1.09526	3.29735	0.0223954
MASP1	0.678717	0.507219	0.908199	0.0091091
MAT2A	2.1488	1.04487	4.41908	0.0375925
MATN2	1.26788	1.00859	1.59383	0.0420278
MBD2	0.602654	0.370048	0.981473	0.0418392
MC5R	0.592091	0.36135	0.970172	0.0375112
MED26	0.285899	0.110554	0.739353	0.00979746
MED30	0.502895	0.267688	0.944771	0.0326343
MEMO1	0.264876	0.108927	0.644095	0.00338659
MEPCE	0.422323	0.199775	0.892787	0.0240147
MESTIT1	0.659648	0.435799	0.998477	0.0491635
METTL9	0.571555	0.331768	0.984649	0.0438306
MFGE8	1.51462	1.02552	2.23699	0.0369233
MIA2	1.30359	1.02732	1.65415	0.0291232
MIB2	1.89831	1.10514	3.26076	0.0202253
MIPEP	0.515225	0.319971	0.829627	0.00636353
MKL2	2.20507	1.25312	3.88018	0.00609701
MOGAT3	0.549731	0.309551	0.976266	0.0411575
MORN3	1.60779	1.05468	2.45097	0.0272827
MPHOSPH6	0.483325	0.278808	0.837862	0.00959258
MPP7	0.630794	0.451606	0.881081	0.00688137
MRPL11	0.440834	0.234995	0.826972	0.010715
MRPL20	0.5477	0.318399	0.942137	0.0296051
MRPL30	0.525517	0.315711	0.874751	0.0133357
MRPL32	0.426855	0.18698	0.974463	0.0432397
MRPL33	0.386138	0.183754	0.811426	0.0120225
MRPL40	0.542798	0.302525	0.973901	0.0404981
MRPL50	0.532957	0.298483	0.951621	0.0333689
MRPL55	0.417381	0.196936	0.884586	0.0226095
MRPS12	0.525813	0.278609	0.992355	0.0472954
MRPS15	0.392486	0.205753	0.748689	0.0045349
MRPS2	0.444687	0.233598	0.846526	0.0136166
MRPS23	0.565165	0.338664	0.943149	0.0289638
MRPS24	0.332212	0.155691	0.708873	0.00437512
MRPS33	0.454553	0.245077	0.843073	0.0123645
MS4A8B	1.15348	1.01615	1.30938	0.0272729
MT1A	1.70341	1.1226	2.5847	0.0122948
MT1E	1.28554	1.03184	1.6016	0.0251261
MT1F	1.38276	1.13702	1.6816	0.00116948
MT1G	1.20557	1.01896	1.42636	0.029339
MT1H	1.28914	1.07263	1.54936	0.00678204
MTAP	0.513997	0.296533	0.89094	0.0177192
MTHFD1	0.558146	0.31683	0.983265	0.043552
MTMR11	1.63732	1.11776	2.39837	0.0113557
MTSS1	1.56853	1.16364	2.11432	0.00312927
MUS81	2.27064	1.01111	5.09912	0.0469512
MXD4	2.30146	1.20866	4.38233	0.0111907
MYH11	1.24222	1.01142	1.52569	0.0386189
MYO15A	1.41265	1.042	1.91514	0.0260869
NAE1	0.305806	0.149122	0.627117	0.00122324
NBEAL1	2.48386	1.07665	5.73033	0.0329153
NCAPG2	0.600503	0.397258	0.907732	0.0155558
NCAPH2	0.308933	0.135391	0.704918	0.00525891
NDRG1	1.59686	1.06029	2.40496	0.0250813
NDUFA1	0.487785	0.240236	0.990422	0.0469671
NDUFB2	0.357934	0.176173	0.72722	0.00450223
NDUFB3	0.416628	0.186005	0.933196	0.0333367
NEDD4	0.570862	0.345365	0.943591	0.0287854
NEDD9	1.74307	1.09292	2.77998	0.0196461
NEIL1	1.52159	1.00617	2.30103	0.0466878
NEK4	0.397222	0.188921	0.835191	0.0148946
NENF	0.49684	0.265998	0.928014	0.0282118
NET1	2.17108	1.06958	4.40695	0.0318571
NEURL	1.57414	1.01139	2.45003	0.0444179
NEUROD2	1.51296	1.08348	2.11267	0.0150717
NFYB	0.458349	0.219258	0.958157	0.0381185
NIPA2	0.441105	0.204785	0.950136	0.0365624
NIPBL	2.30873	1.08933	4.89313	0.0290195
NISCH	2.06848	1.27052	3.36759	0.00346903
NKAIN2	1.2889	1.06749	1.55624	0.00831397
NKAP	0.483658	0.252629	0.925961	0.0283718
NKRF	0.573747	0.336014	0.979678	0.0418333
NLRP4	1.68298	1.01502	2.7905	0.0436184
NOB1	0.485079	0.290249	0.810689	0.00576418
NOL11	0.523857	0.288429	0.95145	0.0337188
NOL4	1.21603	1.03081	1.43454	0.0203499
NOM1	0.592963	0.394709	0.890796	0.0118403
NOXA1	1.46697	1.0303	2.08871	0.0335439
NPR3	1.21018	1.02872	1.42365	0.0213577
NQO2	0.533199	0.290082	0.980071	0.0428902
NR1H4	1.32401	1.04487	1.67773	0.0201617
NRAP	1.17967	1.00047	1.39098	0.0493551
NRK	1.22662	1.02225	1.47185	0.028045
NSMCE1	0.50251	0.257195	0.981808	0.0440421
NTN4	1.5857	1.1396	2.20643	0.00623347
NTRK3	1.3549	1.01773	1.80377	0.0374926
NTS	1.16175	1.0276	1.31341	0.0166251
NUDCD1	0.561788	0.390152	0.808931	0.00193609
NUDT1	0.613103	0.405087	0.927935	0.020685
NUP50	0.219993	0.0885632	0.546467	0.00110769
NUP54	0.389722	0.179422	0.846513	0.017266
NUPL1	0.487447	0.259299	0.916335	0.0256633
NUPL2	0.473052	0.23726	0.943181	0.0334937
NUTF2	0.530875	0.302451	0.931814	0.0273847
NXF3	1.30722	1.01365	1.6858	0.0389748
NXT2	0.4615	0.260288	0.818255	0.00813474
OBFC2B	0.529865	0.314267	0.893368	0.0171709
ODC1	0.54872	0.331783	0.907502	0.0193831
ODF3L1	0.782537	0.62525	0.979392	0.0322056
OMA1	1.99877	1.04013	3.84096	0.037708
OR13C4	0.700592	0.532568	0.921626	0.0109805
OR1B1	0.766802	0.609024	0.965455	0.0238793
OR1L8	0.670449	0.469912	0.956566	0.0274648
OR2A42	0.533553	0.325313	0.875094	0.0128281
OR2A7	0.677907	0.465803	0.986594	0.0423102
OR2J3	1.28556	1.07449	1.53809	0.00604981
OR2M5	1.36821	1.01734	1.84011	0.0381124
OR2T10	0.484055	0.253694	0.923591	0.027729
OR2T4	0.576591	0.338223	0.982952	0.0430584
OR4B1	1.37268	1.1023	1.70937	0.00465118
OR4C45	0.69585	0.507122	0.954814	0.0246777
OR4F15	0.556627	0.325174	0.952824	0.0326658
OR4F21	0.781946	0.622418	0.982361	0.0346154
OR4F4	0.729916	0.571192	0.932746	0.0118537
OR4K17	0.710407	0.55107	0.915814	0.00832422
OR51B5	0.679936	0.49403	0.9358	0.0179264
OR5AN1	1.67362	1.22223	2.29173	0.00132131
OR5AR1	1.95037	1.26127	3.01595	0.00266736
OR6B2	1.63873	1.09336	2.45614	0.0167443
OR6N1	0.467138	0.250969	0.869503	0.0163464
OR8H3	0.634734	0.421331	0.956225	0.0297008
OR8U1	0.498141	0.26288	0.943946	0.0326101
OSGIN1	0.38415	0.194894	0.757184	0.005721
P4HA2	1.89525	1.01878	3.52577	0.0435166
PAAF1	0.476978	0.260552	0.873179	0.0164156
PACRGL	0.415622	0.246748	0.700072	0.000965755
PAGE1	1.22388	1.07704	1.39075	0.00194822
PANK3	1.75308	1.06551	2.88433	0.0271236
PAQR3	0.427965	0.197335	0.928136	0.0316519
PAQR7	0.465067	0.270297	0.800185	0.00569106
PARD6B	0.654313	0.447936	0.955773	0.0282403
PARK7	0.431965	0.198424	0.940378	0.0344435
PARL	0.379251	0.146869	0.979321	0.0451627
PAXIP1	0.351713	0.170668	0.724813	0.00462113
PBK	0.676363	0.491179	0.931363	0.0165936
PCDHAC2	1.27611	1.02386	1.59051	0.0300192
PCLO	1.43259	1.0045	2.04311	0.0471719
PDCD5	0.53867	0.310421	0.934748	0.027813
PDCD6	2.35496	1.09788	5.05141	0.027822
PDCD6IP	2.59663	1.17598	5.73349	0.0182223
PDE2A	1.70632	1.13405	2.56739	0.0103636
PDK3	0.622603	0.424974	0.912137	0.0150173
PEAR1	1.72064	1.17885	2.51143	0.00491161
PFDN2	0.516367	0.272553	0.978288	0.0426322
PGLS	0.408293	0.194905	0.855302	0.0175852
PGLYRP2	0.458182	0.218158	0.962287	0.0392551
PGRMC1	0.45347	0.2248	0.914748	0.0271853
PGRMC2	2.37185	1.12889	4.98337	0.0226068
PHF1	2.20591	1.1191	4.3482	0.0223163
PHF19	0.513761	0.296566	0.890021	0.017523
PHF21A	2.03627	1.00263	4.13551	0.0491552
PHLDB1	2.05334	1.26421	3.33505	0.00364497
PI4K2B	0.564963	0.3257	0.979991	0.042165
PIAS3	2.62495	1.34938	5.10632	0.0044753
PIGF	0.390299	0.187266	0.813457	0.0120396
PIGL	0.458732	0.233944	0.899509	0.023316
PIGX	0.21109	0.0928142	0.480088	0.000207046
PIK3C2B	2.69467	1.15877	6.26636	0.0213243
PINX1	0.54343	0.307029	0.961851	0.0363059
PIRT	1.2993	1.05924	1.59377	0.0119988
PITX2	0.851103	0.7444	0.973102	0.0183284
PJA2	1.72029	1.00478	2.94534	0.0480043
PKDCC	1.74518	1.10967	2.74465	0.0159356
PKN1	0.545286	0.361872	0.821663	0.00374465
PKN2	1.95769	1.04409	3.67071	0.0362175
PLAA	0.391522	0.216281	0.708751	0.00195567
PLCL2	1.66655	1.17429	2.36516	0.00424388
PLD3	1.821	1.00969	3.28422	0.0463705
PLD6	0.627347	0.423446	0.929432	0.0200792
PLEKHA3	0.402893	0.180685	0.898375	0.0262907
PLG	1.37402	1.0151	1.85986	0.0396871
PLK4	0.690857	0.478787	0.99686	0.0480668
PLVAP	1.40078	1.00434	1.95372	0.0470939
PMPCA	0.416899	0.192232	0.904142	0.0267539
PNMA1	1.58006	1.05252	2.37203	0.0273221
PNMA3	0.798034	0.644634	0.987939	0.0383237
PNO1	0.652342	0.43076	0.987904	0.0436501
PNPLA2	2.14497	1.04035	4.42245	0.038723
PNPT1	0.361937	0.188854	0.69365	0.00219797
POFUT1	0.658628	0.456777	0.949678	0.0253197
POLA1	0.582422	0.352185	0.963174	0.035191
POLB	0.571794	0.33857	0.965674	0.0365641
POLD2	0.643273	0.421829	0.980967	0.0404408
POLE2	0.533562	0.318891	0.892744	0.0167579
POLR1D	0.605682	0.38727	0.947275	0.0279962
POLR2D	0.516029	0.26853	0.991645	0.0471291
POLR2J	0.39646	0.188137	0.83546	0.0149886
POLR2J4	0.365136	0.183572	0.726279	0.00408516
POLR2K	0.4669	0.256438	0.850089	0.0127316
POLR3F	0.621721	0.395336	0.977742	0.0396473
POLR3G	0.668378	0.456096	0.979462	0.0387912
POLR3H	0.457741	0.232213	0.902303	0.0240162
POP7	0.462507	0.248527	0.860722	0.0149639
POTEB	1.14817	1.01276	1.30169	0.0309259
POTED	1.15617	1.01644	1.3151	0.0272382
POTEE	1.41629	1.05366	1.90373	0.021092
POTEF	2.82536	1.33725	5.96947	0.00649983
POU4F2	0.686778	0.511726	0.921712	0.0123136
POU5F1	0.652846	0.448011	0.951332	0.026441
PPAT	0.565262	0.368776	0.866439	0.00884836
PPFIA4	1.2793	1.02405	1.59816	0.0300623
PPIA	0.394468	0.184924	0.841457	0.0161041
PPIC	1.92264	1.11678	3.31001	0.0183521
PPIL6	0.680185	0.489749	0.94467	0.021471
PPP1R2	0.438926	0.20134	0.956868	0.0383733
PPP3CC	0.556337	0.316946	0.976541	0.0410865
PPPDE2	0.608525	0.384404	0.963318	0.0340547
PRAMEF12	1.39843	1.01385	1.92888	0.0409732
PRB2	1.19569	1.01105	1.41404	0.0367677
PRDX4	0.608076	0.381167	0.970064	0.0368427
PRO0611	0.697566	0.516634	0.941864	0.0187268
PRPS1	0.473559	0.295301	0.759422	0.00192198
PRPS1L1	0.454854	0.2686	0.77026	0.00337652
PRR7	0.617242	0.388379	0.980968	0.0412254
PRSS1	0.683581	0.481876	0.969716	0.0329788
PRSS35	1.48718	1.07412	2.05908	0.0168173
PSAP	2.27786	1.26786	4.09244	0.00588929
PSMA2	0.37477	0.174065	0.8069	0.0121309
PSMD7	0.356224	0.162554	0.780637	0.00991926
PSMG4	0.517849	0.321884	0.833119	0.00667677
PSORS1C1	1.25892	1.00489	1.57716	0.0452397
PTF1A	0.736802	0.602704	0.900737	0.00288339
PTGES2	0.58693	0.356324	0.966779	0.0363807
PTP4A3	0.733101	0.566478	0.948735	0.0182756
PTPRD	0.778292	0.649096	0.933203	0.00680122
PTPRF	1.51088	1.00825	2.26408	0.0455257
PTRH1	0.602242	0.368762	0.983549	0.0427395
PTTG1IP	3.03917	1.42733	6.47123	0.00394325
PZP	1.40656	1.02656	1.92723	0.0337458
QRICH2	1.98616	1.21663	3.24242	0.00606762
RAB22A	0.560255	0.332327	0.944509	0.0296896
RAB26	1.23577	1.01719	1.50132	0.0330378
RAB40B	1.72257	1.03442	2.86851	0.0366141
RABGAP1L	2.65933	1.19424	5.92178	0.0166407
RAD18	0.588211	0.369943	0.935259	0.0249065
RAE1	0.601607	0.36241	0.998677	0.0494045
RALA	0.465152	0.225025	0.961523	0.0388408
RALBP1	2.02413	1.05126	3.89735	0.0349008
RAPGEF3	2.55601	1.2135	5.38376	0.0135459
RARRES1	1.29629	1.03361	1.62573	0.0246979
RASAL1	1.42252	1.05676	1.91487	0.0201233
RASGRP3	1.6549	1.04758	2.61431	0.0308354
RASSF7	2.43373	1.43288	4.13369	0.00099927
RBM4B	2.89354	1.12509	7.44165	0.0274874
RBMX	0.434361	0.189418	0.996045	0.048916
RBP4	1.28179	1.07392	1.5299	0.00596017
RDH5	1.41143	1.05575	1.88694	0.0200086
REP15	1.21359	1.03479	1.4233	0.0172923
RFC2	0.478475	0.304946	0.750751	0.00133991
RFT1	0.352161	0.16342	0.75889	0.00771532
RGPD5	2.35175	1.20729	4.5811	0.0119473
RGS11	1.36495	1.02709	1.81396	0.0320194
RHEB	0.428858	0.237638	0.773946	0.00494358
RHOT2	2.06241	1.02493	4.1501	0.0424602
RIC8A	2.63149	1.25288	5.52702	0.0106066
RINT1	0.507868	0.262439	0.982821	0.0442825
RIOK3	1.83938	1.19358	2.83458	0.0057457
RNASEH1	0.506553	0.280128	0.915996	0.0244317
RNASET2	2.42801	1.13977	5.17234	0.0215041
RNF103	1.81756	1.02643	3.21846	0.0404174
RNF11	1.98166	1.00175	3.92012	0.0494172
RNF113A	0.517207	0.273859	0.976793	0.042119
RNF113B	0.525187	0.281373	0.98027	0.0431197
RNF125	1.45833	1.08876	1.95335	0.0113979
RNF126	0.481983	0.234203	0.991908	0.0474761
RNF157	0.596468	0.423447	0.840186	0.00311504
RNF207	1.49214	1.08429	2.0534	0.0140219
RNU11	0.634568	0.46765	0.861064	0.00349446
ROR1	1.37785	1.01738	1.86603	0.0383267
RPGRIP1	1.55406	1.01906	2.36994	0.0405924
RPL10L	0.552035	0.333471	0.91385	0.0208736
RPL27	0.271316	0.0781549	0.941878	0.0399504
RPL30	0.421974	0.191615	0.929271	0.0321871
RPL35	0.389313	0.1731	0.875589	0.0225343
RPL36	0.468742	0.227818	0.964451	0.0395623
RPL39	0.382056	0.182012	0.801963	0.0109807
RPS19BP1	0.515851	0.271723	0.979317	0.042984
RPS6KL1	0.438052	0.264945	0.724264	0.00129338
RPS7	0.453333	0.20565	0.999327	0.0498051
RRBP1	1.55056	1.00826	2.38454	0.0457768
RRP15	0.548377	0.344592	0.872676	0.0112609
S100A16	1.60612	1.02285	2.52198	0.0395808
SAMD9	1.46963	1.03537	2.08602	0.0312047
SCAND2	2.31789	1.12988	4.75501	0.0218449
SCARNA17	1.56444	1.052	2.32651	0.0270828
SCCPDH	0.450511	0.233152	0.870506	0.0176627
SCIN	1.29982	1.07382	1.57338	0.00712882
SCML2	0.682104	0.535344	0.869097	0.0019682
SCML4	0.711541	0.546156	0.927008	0.0116843
SCN1A	0.361486	0.143545	0.910319	0.0308221
SCNN1A	1.41331	1.04615	1.90933	0.0242028
SCRN3	0.514396	0.275633	0.959982	0.0367744
SDCCAG3	0.435007	0.226023	0.83722	0.0127088
SEC22B	2.17863	1.04293	4.55106	0.0382835
SEC31A	2.20347	1.00575	4.82748	0.0483472
SEMA3G	1.58791	1.03954	2.42555	0.0324044
SEMA4B	1.87004	1.02978	3.39593	0.0397473
SEMA5B	1.99062	1.28772	3.07719	0.0019493
SERPINB6	1.92016	1.15095	3.20342	0.0124773
SERTAD4	1.34507	1.02097	1.77207	0.0350772
SEZ6L2	1.63384	1.18398	2.25462	0.00281025
SF3B14	0.458641	0.214422	0.981017	0.044498
SF3B3	0.500904	0.259749	0.96595	0.0390785
SGCZ	0.320531	0.11734	0.875573	0.0264781
SGMS1	0.494315	0.246526	0.991161	0.0471471
SH3BGRL2	1.77426	1.09115	2.885	0.020796
SH3PXD2A	1.73459	1.07189	2.807	0.024919
SHFM1	0.498717	0.27021	0.920464	0.02608
SHISA3	1.24903	1.01795	1.53256	0.0331381
SHROOM2	0.771976	0.601451	0.99085	0.0421392
SHROOM4	1.90333	1.08152	3.34959	0.0256335
SIGIRR	3.84113	1.64046	8.99399	0.00193368
SIPA1L2	1.6129	1.05893	2.45667	0.0259694
SIX5	2.14359	1.2437	3.69462	0.00604839
SKA2	0.479526	0.267606	0.859266	0.013525
SLBP	0.584643	0.348717	0.980188	0.0417641
SLC12A5	0.602022	0.375212	0.965934	0.0354096
SLC16A7	1.44069	1.08708	1.90931	0.011052
SLC18A1	1.29493	1.0328	1.62358	0.0251124
SLC22A11	0.786808	0.628914	0.984341	0.0358993
SLC22A15	1.65253	1.07367	2.54348	0.0224274
SLC23A3	1.89226	1.08509	3.29986	0.0245898
SLC25A15	0.512143	0.304224	0.862164	0.0118001
SLC25A17	0.301372	0.127621	0.711675	0.00622307
SLC25A21	1.25989	1.07373	1.47832	0.00462455
SLC25A26	0.309636	0.164666	0.582238	0.000274004
SLC25A40	0.435497	0.20941	0.905674	0.0260695
SLC27A6	1.2113	1.02494	1.43154	0.0245169
SLC2A8	0.499342	0.311264	0.801063	0.00397951
SLC2A9	0.502486	0.318472	0.792822	0.00309904
SLC30A9	0.544553	0.324783	0.913034	0.0211661
SLC35A1	1.75451	1.14763	2.68232	0.00943792
SLC35B1	0.532069	0.292228	0.968755	0.0390378
SLC38A11	1.22148	1.01899	1.46422	0.0305157
SLC4A1	0.489429	0.242273	0.988723	0.0464176
SLC5A6	0.54449	0.34546	0.858188	0.00882456
SLC6A19	1.3464	1.03131	1.75776	0.0287727
SLC6A4	0.743058	0.56228	0.981958	0.0368004
SLC7A2	1.34629	1.04074	1.74155	0.0235763
SLC7A3	0.716164	0.517043	0.991969	0.0445928
SLC7A6	0.469355	0.268986	0.818981	0.00774424
SLC9A3R2	1.82558	1.12333	2.96682	0.0151249
SLCO2A1	1.4358	1.05227	1.9591	0.022529
SLCO6A1	1.32007	1.09076	1.59758	0.00433955
SLITRK6	1.26338	1.05161	1.5178	0.0125065
SLMO2	0.379003	0.214977	0.66818	0.000797449
SMAD7	1.88955	1.08907	3.27837	0.023606
SMG6	3.2251	1.42803	7.28363	0.00484498
SMPD3	1.33715	1.02025	1.75248	0.035274
SMYD3	0.551196	0.310237	0.979306	0.0422273
SNHG5	0.712887	0.534074	0.951568	0.0216251
SNORA59B	0.626751	0.413461	0.950072	0.0277163
SNORA62	0.606142	0.394178	0.932085	0.0225894
SNRPA1	0.551955	0.30748	0.990811	0.0464929
SNTB2	0.26891	0.111766	0.647	0.00336822
SOHLH1	1.15175	1.01691	1.30447	0.0261488
SORD	0.664616	0.448464	0.984949	0.041798
SP3	0.404098	0.178705	0.913767	0.0295112
SP6	0.729891	0.567393	0.938929	0.0142706
SPATA20	1.79469	1.10975	2.90237	0.0170994
SPATA5	0.686508	0.498285	0.945832	0.0214149
SPEF2	1.96646	1.14261	3.38433	0.0146371
SPG21	0.441183	0.19557	0.995253	0.048675
SPIN2B	0.599197	0.365512	0.982286	0.0422718
SPINK6	1.13512	1.00292	1.28474	0.0448507
SPRED1	1.65319	1.01235	2.69971	0.0445365
SPRYD3	2.86904	1.41533	5.8159	0.00346177
SPSB3	2.47926	1.09316	5.62293	0.0297689
SPTA1	1.40828	1.11124	1.78472	0.00461619
SPTBN1	0.437836	0.214224	0.894858	0.0235396
SRPK2	0.500458	0.270959	0.924338	0.0270155
SRPX2	0.751195	0.601708	0.93782	0.0115037
SRRD	0.483336	0.249801	0.935201	0.0308582
SRRM4	1.3173	1.072	1.61872	0.00875938
SSBP1	0.479535	0.275526	0.834598	0.00933681
SSBP4	0.505435	0.292951	0.872038	0.0142066
SSX2IP	0.38632	0.225216	0.662666	0.000551182
STARD3NL	0.495691	0.250457	0.981045	0.0439145
STAT2	1.69534	1.01899	2.82062	0.0421139
STEAP2	0.656042	0.435767	0.987664	0.0434426
STIM1	2.02677	1.16002	3.54113	0.013089
STK25	2.17361	1.04247	4.5321	0.0383677
STK32C	0.461958	0.23345	0.914138	0.0265706
STOML2	0.506274	0.309253	0.828813	0.00679871
STX7	2.49853	1.06493	5.86207	0.0353316
SUCLA2	0.642628	0.427544	0.965915	0.0334401
SUV39H2	0.358481	0.191897	0.669673	0.00129295
SV2B	1.40872	1.0293	1.92801	0.0323292
SVOP	1.14991	1.01417	1.30381	0.0292886
SYAP1	0.49543	0.268935	0.912675	0.0242528
SYNPO	2.39066	1.13153	5.05093	0.0223864
SYP	1.30843	1.04309	1.64126	0.0200815
SYT15	3.44188	1.38365	8.56182	0.00785221
SYT9	0.510536	0.264395	0.985823	0.0452315
SYTL4	1.458	1.01392	2.09658	0.041894
TAAR1	0.616277	0.395307	0.960765	0.0326274
TAF5L	0.498074	0.253959	0.976842	0.0425458
TAS1R2	0.745791	0.578139	0.96206	0.0239654
TBC1D5	0.502524	0.303842	0.831122	0.00735016
TBK1	0.453222	0.213535	0.96195	0.0393037
TBRG4	0.54094	0.320602	0.912708	0.0213245
TBX15	1.4918	1.10209	2.01931	0.00961866
TBX3	1.38648	1.02579	1.87398	0.0335359
TCEAL5	1.7854	1.07947	2.95298	0.023955
TCP11L2	1.84761	1.07788	3.16704	0.0255683
TELO2	1.97323	1.00756	3.86444	0.0474883
TEPP	1.4558	1.10118	1.92463	0.00837427
TFF2	1.21026	1.01969	1.43646	0.0290375
TGDS	0.521476	0.278668	0.975847	0.0417068
TGFBRAP1	0.459834	0.220366	0.959524	0.038447
TGM7	0.551255	0.313729	0.968615	0.0383735
THAP10	0.511687	0.318222	0.822769	0.00569281
THAP11	0.300944	0.140668	0.643837	0.00197011
THAP5	0.423867	0.209171	0.858929	0.0172202
THBS3	2.76586	1.32541	5.77179	0.00671693
TIMM10	0.630025	0.413618	0.959657	0.0314165
TIMM50	0.476487	0.265634	0.854709	0.0128984
TLE4	1.88031	1.0798	3.27427	0.0256642
TM4SF4	1.20587	1.04271	1.39456	0.0116079
TMCO7	0.288474	0.146504	0.568017	0.000323021
TMEM115	2.02672	1.00806	4.07473	0.0474238
TMEM155	1.38742	1.06701	1.80404	0.0145222
TMEM175	2.23172	1.16015	4.29303	0.0161722
TMEM201	0.514274	0.276889	0.955175	0.0352788
TMEM208	0.411942	0.212364	0.79908	0.00870454
TMEM25	1.50375	1.02245	2.21163	0.0381957
TMEM30B	1.49004	1.01554	2.18624	0.0414681
TMEM31	0.635245	0.432185	0.933711	0.020944
TMEM35	1.29954	1.02396	1.64929	0.0311859
TMEM38B	0.430014	0.250068	0.739448	0.00227826
TMEM60	0.523933	0.28273	0.970913	0.0399998
TMEM68	0.547178	0.326572	0.916809	0.0220332
TMLHE	0.47635	0.25761	0.880823	0.0180508
TMUB1	0.486735	0.261703	0.905264	0.0229456
TNFRSF14	2.81599	1.03589	7.65505	0.0424513
TNFRSF6B	0.83633	0.708354	0.987427	0.0349205
TNFSF10	1.89607	1.19168	3.01683	0.00693306
TNNI3	0.742299	0.563725	0.97744	0.0337969
TOMM22	0.332612	0.160692	0.688464	0.00302023
TP53RK	0.512997	0.313717	0.838866	0.00780882
TPBG	1.74723	1.15132	2.65157	0.00873988
TPCN1	1.9573	1.04289	3.67346	0.0365532
TPD52L2	0.453563	0.26575	0.77411	0.00374706
TPH1	1.17395	1.04583	1.31777	0.00652981
TPM1	1.73362	1.09058	2.75581	0.0199854
TRAM2	2.01392	1.06632	3.80361	0.0309356
TRAPPC2L	0.396353	0.234487	0.669955	0.000549131
TRIM21	2.15982	1.05853	4.40686	0.0343187
TRIM23	0.69338	0.496239	0.968839	0.0319175
TRIM24	0.549066	0.315679	0.954999	0.0337527
TRIM34	2.50955	1.2462	5.05365	0.00998863
TRIM37	0.433135	0.255925	0.733051	0.00182871
TRIM42	0.499031	0.254693	0.977773	0.04282
TRIML1	1.34254	1.01013	1.78433	0.0424159
TRMU	0.47852	0.275923	0.829874	0.00869529
TRPM4	1.4273	1.02656	1.98448	0.034358
TSNAX	0.331205	0.138272	0.793342	0.0131604
TSPAN13	1.65281	1.13242	2.41233	0.00919972
TSPAN15	1.42527	1.01647	1.99848	0.0399098
TSPAN3	1.62335	1.01847	2.58749	0.0416613
TSSC4	2.58893	1.16443	5.75608	0.0196276
TTC17	1.94699	1.01321	3.74134	0.0455709
TTL	0.522775	0.313897	0.870649	0.0126955
TTLL10	1.27604	1.02893	1.58249	0.0264389
TUBB2A	2.03722	1.15395	3.59659	0.0141389
TWISTNB	0.465784	0.266285	0.814748	0.00740404
TXNRD1	0.545016	0.31162	0.953219	0.0333421
U2AF1L4	2.03468	1.19814	3.45528	0.00856335
UBA6	0.536178	0.307849	0.933857	0.027687
UBA7	1.88096	1.16651	3.033	0.00954825
UBE2V2	0.534003	0.31068	0.917855	0.0231994
UCK2	0.374558	0.182298	0.769585	0.00752189
UFSP1	0.517655	0.272277	0.984169	0.0445748
UGDH	1.46413	1.0056	2.13173	0.0466888
UGT1A8	1.27405	1.04245	1.55712	0.0179782
UGT2B15	1.1765	1.02425	1.35139	0.0215186
UNC13B	1.72345	1.05402	2.81807	0.0300328
UNC5B	1.40151	1.00424	1.95592	0.0471602
UROS	0.465734	0.230744	0.940037	0.0329631
USP4	2.58026	1.21434	5.48259	0.0137019
UTP18	0.403819	0.198058	0.823343	0.0126047
UVRAG	0.375483	0.166047	0.849086	0.0186261
VAC14	0.462545	0.241027	0.887654	0.0204332
VAT1L	1.6974	1.08908	2.64549	0.0194469
VCL	2.01496	1.15185	3.52481	0.0140715
VLDLR	1.52879	1.09335	2.13765	0.0130736
VNN1	1.28991	1.04742	1.58855	0.0165756
VPS37A	0.383439	0.152602	0.963454	0.0414337
VPS52	1.84336	1.05577	3.21849	0.031491
VTCN1	1.33758	1.0323	1.73312	0.0277715
VWDE	1.23034	1.03111	1.46806	0.0214557
VWF	1.35631	1.0022	1.83555	0.0483587
WAC	3.74052	1.26516	11.0591	0.0170692
WAPAL	0.360061	0.138681	0.934839	0.0358715
WASH1	2.67084	1.17656	6.06293	0.0188394
WDR12	0.574546	0.348006	0.948557	0.0302786
WDR36	0.603937	0.378296	0.964165	0.0346128
WDR4	0.668094	0.467465	0.95483	0.0268529
WDR89	0.501572	0.257069	0.978627	0.0430407
WISP3	1.12157	1.01851	1.23507	0.0196589
XIRP2	0.500161	0.282181	0.886527	0.0176735
YEATS4	0.507824	0.282048	0.914332	0.0239166
YIPF1	2.91607	1.28254	6.63015	0.0106571
YIPF7	1.46488	1.01057	2.12342	0.0438547
YTHDF1	0.493462	0.258133	0.943329	0.0326444
ZAK	0.721653	0.5607	0.92881	0.0112918
ZBTB4	1.94741	1.00324	3.78018	0.048893
ZBTB7C	1.28508	1.0427	1.5838	0.0186684
ZCWPW2	1.33288	1.03044	1.72409	0.0286463
ZDHHC13	3.33654	1.50407	7.4016	0.00303635
ZDHHC4	0.521149	0.303919	0.893648	0.017854
ZFP1	0.396943	0.181948	0.865983	0.0202602
ZFP36L1	1.99486	1.04373	3.81273	0.0366655
ZFP64	0.497394	0.262048	0.944104	0.0326895
ZGPAT	0.538659	0.293627	0.988173	0.0456738
ZMIZ1	2.45428	1.00074	6.01906	0.0498115
ZMYND12	1.42285	1.00777	2.00888	0.0450758
ZNF132	1.70888	1.02002	2.86294	0.0418242
ZNF195	1.92011	1.00291	3.67615	0.0489849
ZNF248	3.06486	1.26164	7.44535	0.0133919
ZNF295	0.388477	0.167694	0.89994	0.027389
ZNF3	0.398008	0.186577	0.849034	0.0171565
ZNF302	1.84505	1.02026	3.33661	0.0427309
ZNF334	1.20318	1.04128	1.39026	0.0121237
ZNF33A	2.15678	1.0442	4.45482	0.0378177
ZNF362	1.78123	1.11149	2.85454	0.0164294
ZNF396	1.73388	1.04477	2.87753	0.0332211
ZNF398	0.319729	0.147912	0.691132	0.00374049
ZNF433	1.94923	1.07517	3.53386	0.027897
ZNF473	0.568795	0.362596	0.892252	0.014039
ZNF488	1.62189	1.05617	2.49063	0.0271284
ZNF496	0.609482	0.373596	0.994303	0.0473847
ZNF498	0.346382	0.157593	0.761332	0.00832465
ZNF593	0.548846	0.336744	0.894541	0.0160793
ZNF800	0.295615	0.132135	0.661356	0.00301359
ZNHIT3	0.460826	0.222727	0.953458	0.0367582
ZRANB1	0.52835	0.285008	0.97946	0.0427786
ZSWIM1	0.546423	0.334298	0.89315	0.0159216
ZXDC	2.07824	1.08164	3.99307	0.0281269
