# Supplementary material for: Evaluation of the ability of fatty acid metabolism signature to predict response to neoadjuvant chemoradiotherapy and prognosis of patients with locally advanced rectal cancer
Source: Front Immunol. 2022 Nov 24;13:1050721. doi: 10.3389/fimmu.2022.1050721 (PMC9729334; doi:10.3389/fimmu.2022.1050721)
Supplement: Supplementary file 11 [file Table_10.xlsx]

## Sheet: Sheet1
Supplementary table 10. the 34 genes in intersection of 3 parts of DEGs
PITX2
CYP1B1
WDR4
C1orf201
ZNF362
AGMAT
DEPDC1B
DDC
NPR3
ANO1
DAPL1
HIST2H3D
HOXB2
PRSS35
CBLN3
POU5F1
ITIH1
KRTCAP3
CHCHD3
ARMC10
RIOK3
ARHGAP22
HIST4H4
FZD4
TSPAN3
MOGAT3
MFGE8
C5orf13
ITGB1
APITD1
MYH11
HEYL
ITGA7
ESAM
