# Supplementary material for: Evaluation of the ability of fatty acid metabolism signature to predict response to neoadjuvant chemoradiotherapy and prognosis of patients with locally advanced rectal cancer
Source: Front Immunol. 2022 Nov 24;13:1050721. doi: 10.3389/fimmu.2022.1050721 (PMC9729334; doi:10.3389/fimmu.2022.1050721)
Supplement: Supplementary file 12 [file Table_11.xlsx]

## Sheet: Sheet1
Supplementary Table 11. five FAM-score related genes
Gene	Coef
CYP1B1	0.256696
DDC	-1.82271
ANO1	1.22397
DAPL1	-0.0843028
RIOK3	7.54365
